# Supplementary material for: Modelling the factors affecting the probability for local rabies elimination by strategic control
Source: PLoS Negl Trop Dis. 2021 Mar 4;15(3):e0009236. doi: 10.1371/journal.pntd.0009236 (PMC7963038; doi:10.1371/journal.pntd.0009236)
Supplement: S1 Table — The parameter values for each excluded iteration due to population extinction events. (CSV) [file pntd.0009236.s001.csv]

Population	Fecundity	Infectivity	Exposure_survival	Initial_immunity	In_migration	Incidence
200	0.5	1.25	0	0	0	0.003333333
200	0.75	1.25	0	0	0	0.003333333
200	1	1.25	0	0	0	0.003333333
200	1.25	1.25	0	0	0	0.003333333
200	1.5	1.25	0	0	0	0.003333333
200	0.5	1.5	0	0	0	0.003333333
200	0.75	1.5	0	0	0	0.003333333
200	1	1.5	0	0	0	0.003333333
200	1.25	1.5	0	0	0	0.003333333
200	1.5	1.5	0	0	0	0.003333333
200	0.5	1.25	0.00025	0	0	0.003333333
200	0.75	1.25	0.00025	0	0	0.003333333
200	1	1.25	0.00025	0	0	0.003333333
200	1.25	1.25	0.00025	0	0	0.003333333
200	1.5	1.25	0.00025	0	0	0.003333333
200	0.5	1.5	0.00025	0	0	0.003333333
200	0.75	1.5	0.00025	0	0	0.003333333
200	1	1.5	0.00025	0	0	0.003333333
200	1.25	1.5	0.00025	0	0	0.003333333
200	1.5	1.5	0.00025	0	0	0.003333333
200	0.5	1	5.00E-04	0	0	0.003333333
200	1	1	5.00E-04	0	0	0.003333333
200	0.5	1.25	5.00E-04	0	0	0.003333333
200	0.75	1.25	5.00E-04	0	0	0.003333333
200	1	1.25	5.00E-04	0	0	0.003333333
200	0.5	1.5	5.00E-04	0	0	0.003333333
200	0.75	1.5	5.00E-04	0	0	0.003333333
200	1	1.5	5.00E-04	0	0	0.003333333
200	1.25	1.5	5.00E-04	0	0	0.003333333
200	1.5	1.5	5.00E-04	0	0	0.003333333
200	1	1	0.00075	0	0	0.003333333
200	0.5	1.25	0.00075	0	0	0.003333333
200	0.75	1.25	0.00075	0	0	0.003333333
200	1	1.25	0.00075	0	0	0.003333333
200	1.25	1.25	0.00075	0	0	0.003333333
200	1.5	1.25	0.00075	0	0	0.003333333
200	0.5	1.5	0.00075	0	0	0.003333333
200	0.75	1.5	0.00075	0	0	0.003333333
200	1	1.5	0.00075	0	0	0.003333333
200	1.25	1.5	0.00075	0	0	0.003333333
200	1.5	1.5	0.00075	0	0	0.003333333
200	0.5	1.25	0.001	0	0	0.003333333
200	1	1.25	0.001	0	0	0.003333333
200	1.5	1.25	0.001	0	0	0.003333333
200	0.5	1.5	0.001	0	0	0.003333333
200	0.75	1.5	0.001	0	0	0.003333333
200	1	1.5	0.001	0	0	0.003333333
200	1.25	1.5	0.001	0	0	0.003333333
200	1.5	1.5	0.001	0	0	0.003333333
200	0.5	1.25	0	0	0.025	0.003333333
200	1	1.25	0	0	0.025	0.003333333
200	1.25	1.25	0	0	0.025	0.003333333
200	1	1.5	0	0	0.025	0.003333333
200	1.25	1.5	0	0	0.025	0.003333333
200	1.25	1.25	0.00025	0	0.025	0.003333333
200	0.5	1.5	0.00025	0	0.025	0.003333333
200	1	1.5	0.00025	0	0.025	0.003333333
200	0.5	1	5.00E-04	0	0.025	0.003333333
200	1	1.25	5.00E-04	0	0.025	0.003333333
200	1.25	1.25	5.00E-04	0	0.025	0.003333333
200	0.5	1.5	5.00E-04	0	0.025	0.003333333
200	0.75	1.5	0.00075	0	0.025	0.003333333
200	1	1.5	0.00075	0	0.025	0.003333333
200	1.25	1.5	0.00075	0	0.025	0.003333333
200	1.5	1.5	0.00075	0	0.025	0.003333333
200	0.75	1.25	0.001	0	0.025	0.003333333
200	1	1.25	0.001	0	0.025	0.003333333
200	1.25	1.25	0.001	0	0.025	0.003333333
200	0.5	1.5	0.001	0	0.025	0.003333333
200	1.25	1.5	0.001	0	0.025	0.003333333
200	1.5	1.5	0.001	0	0.025	0.003333333
200	0.5	1.25	0.00025	0	0.05	0.003333333
200	0.5	1.5	0.00025	0	0.05	0.003333333
200	1.25	1.25	5.00E-04	0	0.05	0.003333333
200	0.75	1.25	0.00075	0	0.05	0.003333333
200	1	1.25	0.00075	0	0.05	0.003333333
200	1.25	1.25	0.00075	0	0.05	0.003333333
200	0.5	1.25	0.001	0	0.05	0.003333333
200	1	1.5	0	0	0.075	0.003333333
200	0.5	1.25	0.00025	0	0.075	0.003333333
200	1	1.5	5.00E-04	0	0.075	0.003333333
200	1.5	1.5	0	0	0.1	0.003333333
200	0.5	1.25	0	0	0	0.01
200	0.75	1.25	0	0	0	0.01
200	1	1.25	0	0	0	0.01
200	1.25	1.25	0	0	0	0.01
200	1.5	1.25	0	0	0	0.01
200	0.5	1.5	0	0	0	0.01
200	0.75	1.5	0	0	0	0.01
200	1	1.5	0	0	0	0.01
200	1.25	1.5	0	0	0	0.01
200	1.5	1.5	0	0	0	0.01
200	0.5	1.25	0.00025	0	0	0.01
200	0.75	1.25	0.00025	0	0	0.01
200	1	1.25	0.00025	0	0	0.01
200	1.25	1.25	0.00025	0	0	0.01
200	1.5	1.25	0.00025	0	0	0.01
200	0.5	1.5	0.00025	0	0	0.01
200	0.75	1.5	0.00025	0	0	0.01
200	1	1.5	0.00025	0	0	0.01
200	1.25	1.5	0.00025	0	0	0.01
200	1.5	1.5	0.00025	0	0	0.01
200	0.5	1	5.00E-04	0	0	0.01
200	0.5	1.25	5.00E-04	0	0	0.01
200	0.75	1.25	5.00E-04	0	0	0.01
200	1	1.25	5.00E-04	0	0	0.01
200	1.25	1.25	5.00E-04	0	0	0.01
200	0.5	1.5	5.00E-04	0	0	0.01
200	1	1.5	5.00E-04	0	0	0.01
200	1.25	1.5	5.00E-04	0	0	0.01
200	1.5	1.5	5.00E-04	0	0	0.01
200	0.5	1.25	0.00075	0	0	0.01
200	0.75	1.25	0.00075	0	0	0.01
200	1.25	1.25	0.00075	0	0	0.01
200	1.5	1.25	0.00075	0	0	0.01
200	0.5	1.5	0.00075	0	0	0.01
200	0.75	1.5	0.00075	0	0	0.01
200	1	1.5	0.00075	0	0	0.01
200	1.25	1.5	0.00075	0	0	0.01
200	1.5	1.5	0.00075	0	0	0.01
200	0.75	1	0.001	0	0	0.01
200	0.5	1.25	0.001	0	0	0.01
200	0.75	1.25	0.001	0	0	0.01
200	1	1.25	0.001	0	0	0.01
200	1.25	1.25	0.001	0	0	0.01
200	1.5	1.25	0.001	0	0	0.01
200	0.5	1.5	0.001	0	0	0.01
200	0.75	1.5	0.001	0	0	0.01
200	1	1.5	0.001	0	0	0.01
200	1.25	1.5	0.001	0	0	0.01
200	1.5	1.5	0.001	0	0	0.01
200	1.25	1.25	0	0	0.025	0.01
200	0.5	1.5	0	0	0.025	0.01
200	1	1.5	0	0	0.025	0.01
200	1.25	1.5	0	0	0.025	0.01
200	1.5	1	0.00025	0	0.025	0.01
200	0.5	1.25	0.00025	0	0.025	0.01
200	0.75	1.25	0.00025	0	0.025	0.01
200	1	1.25	0.00025	0	0.025	0.01
200	0.5	1.5	0.00025	0	0.025	0.01
200	0.75	1.5	0.00025	0	0.025	0.01
200	1	1.5	0.00025	0	0.025	0.01
200	0.5	1.25	5.00E-04	0	0.025	0.01
200	1.25	1.25	5.00E-04	0	0.025	0.01
200	1.5	1.25	5.00E-04	0	0.025	0.01
200	0.5	1.5	5.00E-04	0	0.025	0.01
200	0.75	1.5	5.00E-04	0	0.025	0.01
200	0.5	1.25	0.00075	0	0.025	0.01
200	1.5	1.25	0.00075	0	0.025	0.01
200	0.5	1.5	0.00075	0	0.025	0.01
200	1	1.5	0.00075	0	0.025	0.01
200	1.25	1.25	0.001	0	0.025	0.01
200	1.5	1.5	0.001	0	0.025	0.01
200	0.5	1	0	0	0.05	0.01
200	1	1.5	0	0	0.05	0.01
200	0.75	1.25	0.00025	0	0.05	0.01
200	1	1.25	5.00E-04	0	0.05	0.01
200	1.5	1.5	5.00E-04	0	0.05	0.01
200	0.5	1.25	0.00075	0	0.05	0.01
200	0.75	1.25	0.00075	0	0.05	0.01
200	1	1.5	0.00075	0	0.05	0.01
200	1.25	1.5	0.00075	0	0.05	0.01
200	0.5	1.5	0.001	0	0.05	0.01
200	0.75	1.5	0.001	0	0.05	0.01
200	0.75	1	0	0	0.075	0.01
200	1.5	1.25	0	0	0.075	0.01
200	0.5	1.5	0	0	0.075	0.01
200	0.75	1.25	0.001	0	0.075	0.01
200	1	1.5	0.001	0	0.075	0.01
200	1.25	1.5	0.00025	0	0.1	0.01
200	1.25	1	0	0	0	0.03
200	0.5	1.25	0	0	0	0.03
200	0.75	1.25	0	0	0	0.03
200	1	1.25	0	0	0	0.03
200	1.25	1.25	0	0	0	0.03
200	1.5	1.25	0	0	0	0.03
200	0.5	1.5	0	0	0	0.03
200	0.75	1.5	0	0	0	0.03
200	1	1.5	0	0	0	0.03
200	1.25	1.5	0	0	0	0.03
200	1.5	1.5	0	0	0	0.03
200	0.5	1.25	0.00025	0	0	0.03
200	0.75	1.25	0.00025	0	0	0.03
200	1	1.25	0.00025	0	0	0.03
200	1.25	1.25	0.00025	0	0	0.03
200	1.5	1.25	0.00025	0	0	0.03
200	0.5	1.5	0.00025	0	0	0.03
200	0.75	1.5	0.00025	0	0	0.03
200	1	1.5	0.00025	0	0	0.03
200	1.25	1.5	0.00025	0	0	0.03
200	1.5	1.5	0.00025	0	0	0.03
200	0.5	1.25	5.00E-04	0	0	0.03
200	0.75	1.25	5.00E-04	0	0	0.03
200	1	1.25	5.00E-04	0	0	0.03
200	1.25	1.25	5.00E-04	0	0	0.03
200	1.5	1.25	5.00E-04	0	0	0.03
200	0.5	1.5	5.00E-04	0	0	0.03
200	0.75	1.5	5.00E-04	0	0	0.03
200	1	1.5	5.00E-04	0	0	0.03
200	1.25	1.5	5.00E-04	0	0	0.03
200	1.5	1.5	5.00E-04	0	0	0.03
200	0.75	1.25	0.00075	0	0	0.03
200	1	1.25	0.00075	0	0	0.03
200	1.25	1.25	0.00075	0	0	0.03
200	1.5	1.25	0.00075	0	0	0.03
200	0.5	1.5	0.00075	0	0	0.03
200	0.75	1.5	0.00075	0	0	0.03
200	1	1.5	0.00075	0	0	0.03
200	1.25	1.5	0.00075	0	0	0.03
200	1.5	1.5	0.00075	0	0	0.03
200	0.5	1.25	0.001	0	0	0.03
200	0.75	1.25	0.001	0	0	0.03
200	1	1.25	0.001	0	0	0.03
200	1.5	1.25	0.001	0	0	0.03
200	0.5	1.5	0.001	0	0	0.03
200	0.75	1.5	0.001	0	0	0.03
200	1	1.5	0.001	0	0	0.03
200	1.25	1.5	0.001	0	0	0.03
200	1.5	1.5	0.001	0	0	0.03
200	1.25	1	0	0	0.025	0.03
200	0.5	1.25	0	0	0.025	0.03
200	0.75	1.25	0	0	0.025	0.03
200	1.5	1.5	0	0	0.025	0.03
200	1	1.25	0.00025	0	0.025	0.03
200	0.5	1.5	0.00025	0	0.025	0.03
200	1.25	1.5	0.00025	0	0.025	0.03
200	0.75	1.25	5.00E-04	0	0.025	0.03
200	1	1.25	5.00E-04	0	0.025	0.03
200	0.75	1.5	5.00E-04	0	0.025	0.03
200	1	1.5	5.00E-04	0	0.025	0.03
200	1.5	1.5	5.00E-04	0	0.025	0.03
200	1.5	1.25	0.00075	0	0.025	0.03
200	0.5	1.5	0.00075	0	0.025	0.03
200	0.75	1.5	0.00075	0	0.025	0.03
200	1	1.5	0.00075	0	0.025	0.03
200	1.25	1.5	0.00075	0	0.025	0.03
200	0.5	1.25	0.001	0	0.025	0.03
200	1	1.25	0.001	0	0.025	0.03
200	1.25	1.25	0.001	0	0.025	0.03
200	1.25	1.5	0.001	0	0.025	0.03
200	1.5	1.25	0	0	0.05	0.03
200	0.5	1.5	0	0	0.05	0.03
200	1.5	1.25	0.00025	0	0.05	0.03
200	0.5	1.5	0.00025	0	0.05	0.03
200	1.5	1.5	0.00075	0	0.05	0.03
200	1.5	1.25	0.001	0	0.05	0.03
200	0.5	1.25	0	0	0.075	0.03
200	0.75	1.5	0.00025	0	0.075	0.03
200	1.25	1.5	0.001	0	0.075	0.03
200	0.75	1.25	0	0	0.1	0.03
200	0.5	1.25	5.00E-04	0	0.1	0.03
200	0.75	1.5	0.00075	0	0.1	0.03
600	0.5	1.25	0	0	0	0.003333333
600	0.5	1.5	0	0	0	0.003333333
600	0.75	1.5	0	0	0	0.003333333
600	1	1.5	0	0	0	0.003333333
600	1.25	1.5	0	0	0	0.003333333
600	1.5	1.5	0	0	0	0.003333333
600	0.5	1.25	0.00025	0	0	0.003333333
600	1	1.25	0.00025	0	0	0.003333333
600	1.25	1.25	0.00025	0	0	0.003333333
600	0.5	1.5	0.00025	0	0	0.003333333
600	0.75	1.5	0.00025	0	0	0.003333333
600	1	1.5	0.00025	0	0	0.003333333
600	1.25	1.5	0.00025	0	0	0.003333333
600	1.5	1.5	0.00025	0	0	0.003333333
600	0.75	1.25	5.00E-04	0	0	0.003333333
600	0.5	1.5	5.00E-04	0	0	0.003333333
600	0.75	1.5	5.00E-04	0	0	0.003333333
600	1	1.5	5.00E-04	0	0	0.003333333
600	1.25	1.5	5.00E-04	0	0	0.003333333
600	1.5	1.5	5.00E-04	0	0	0.003333333
600	1	1.25	0.00075	0	0	0.003333333
600	1.25	1.25	0.00075	0	0	0.003333333
600	0.5	1.5	0.00075	0	0	0.003333333
600	0.75	1.5	0.00075	0	0	0.003333333
600	1	1.5	0.00075	0	0	0.003333333
600	1.25	1.5	0.00075	0	0	0.003333333
600	1.5	1.5	0.00075	0	0	0.003333333
600	0.5	1	0.001	0	0	0.003333333
600	0.5	1.25	0.001	0	0	0.003333333
600	0.75	1.25	0.001	0	0	0.003333333
600	1	1.25	0.001	0	0	0.003333333
600	0.5	1.5	0.001	0	0	0.003333333
600	1	1.5	0.001	0	0	0.003333333
600	1.25	1.5	0.001	0	0	0.003333333
600	1.5	1.5	0.001	0	0	0.003333333
600	0.5	1.5	0	0	0.025	0.003333333
600	1.25	1.5	0	0	0.025	0.003333333
600	0.75	1.25	5.00E-04	0	0.05	0.003333333
600	0.5	1.25	0	0	0	0.01
600	0.75	1.25	0	0	0	0.01
600	1	1.25	0	0	0	0.01
600	1.25	1.25	0	0	0	0.01
600	0.5	1.5	0	0	0	0.01
600	0.75	1.5	0	0	0	0.01
600	1	1.5	0	0	0	0.01
600	1.25	1.5	0	0	0	0.01
600	0.75	1.25	0.00025	0	0	0.01
600	1	1.25	0.00025	0	0	0.01
600	0.5	1.5	0.00025	0	0	0.01
600	0.75	1.5	0.00025	0	0	0.01
600	1	1.5	0.00025	0	0	0.01
600	1.25	1.5	0.00025	0	0	0.01
600	1.5	1.5	0.00025	0	0	0.01
600	1	1.25	5.00E-04	0	0	0.01
600	1.5	1.25	5.00E-04	0	0	0.01
600	0.5	1.5	5.00E-04	0	0	0.01
600	0.75	1.5	5.00E-04	0	0	0.01
600	1	1.5	5.00E-04	0	0	0.01
600	1.25	1.5	5.00E-04	0	0	0.01
600	1.5	1.5	5.00E-04	0	0	0.01
600	1.5	1.25	0.00075	0	0	0.01
600	0.5	1.5	0.00075	0	0	0.01
600	0.75	1.5	0.00075	0	0	0.01
600	1	1.5	0.00075	0	0	0.01
600	1.25	1.5	0.00075	0	0	0.01
600	1.5	1.5	0.00075	0	0	0.01
600	1.5	1.25	0.001	0	0	0.01
600	0.5	1.5	0.001	0	0	0.01
600	0.75	1.5	0.001	0	0	0.01
600	1.25	1.5	0.001	0	0	0.01
600	1.5	1.5	0.001	0	0	0.01
600	0.5	1.5	0	0	0.025	0.01
600	1.5	1.5	0	0	0.025	0.01
600	1	1.5	0.00025	0	0.025	0.01
600	0.75	1.5	0.001	0	0.025	0.01
600	0.5	1.25	0	0	0	0.03
600	0.75	1.25	0	0	0	0.03
600	1	1.25	0	0	0	0.03
600	0.5	1.5	0	0	0	0.03
600	0.75	1.5	0	0	0	0.03
600	1	1.5	0	0	0	0.03
600	1.25	1.5	0	0	0	0.03
600	1.5	1.5	0	0	0	0.03
600	1	1.25	0.00025	0	0	0.03
600	1.25	1.25	0.00025	0	0	0.03
600	1.5	1.25	0.00025	0	0	0.03
600	0.5	1.5	0.00025	0	0	0.03
600	0.75	1.5	0.00025	0	0	0.03
600	1	1.5	0.00025	0	0	0.03
600	1.25	1.5	0.00025	0	0	0.03
600	1.5	1.5	0.00025	0	0	0.03
600	1	1	5.00E-04	0	0	0.03
600	0.5	1.25	5.00E-04	0	0	0.03
600	0.75	1.25	5.00E-04	0	0	0.03
600	1.5	1.25	5.00E-04	0	0	0.03
600	0.5	1.5	5.00E-04	0	0	0.03
600	0.75	1.5	5.00E-04	0	0	0.03
600	1	1.5	5.00E-04	0	0	0.03
600	1.25	1.5	5.00E-04	0	0	0.03
600	1.5	1.5	5.00E-04	0	0	0.03
600	0.5	1.25	0.00075	0	0	0.03
600	0.75	1.25	0.00075	0	0	0.03
600	1	1.25	0.00075	0	0	0.03
600	1.25	1.25	0.00075	0	0	0.03
600	0.5	1.5	0.00075	0	0	0.03
600	0.75	1.5	0.00075	0	0	0.03
600	1	1.5	0.00075	0	0	0.03
600	1.25	1.5	0.00075	0	0	0.03
600	1.5	1.5	0.00075	0	0	0.03
600	0.5	1.25	0.001	0	0	0.03
600	0.75	1.25	0.001	0	0	0.03
600	1	1.25	0.001	0	0	0.03
600	0.5	1.5	0.001	0	0	0.03
600	0.75	1.5	0.001	0	0	0.03
600	1	1.5	0.001	0	0	0.03
600	1.25	1.5	0.001	0	0	0.03
600	1.5	1.5	0.001	0	0	0.03
600	1.25	1.25	0	0	0.025	0.03
1800	0.75	1.25	0	0	0	0.003333333
1800	0.5	1.5	0	0	0	0.003333333
1800	0.75	1.5	0	0	0	0.003333333
1800	1	1.5	0	0	0	0.003333333
1800	1.5	1.5	0	0	0	0.003333333
1800	0.5	1.5	0.00025	0	0	0.003333333
1800	0.75	1.5	0.00025	0	0	0.003333333
1800	1	1.5	0.00025	0	0	0.003333333
1800	1.25	1.5	0.00025	0	0	0.003333333
1800	1.5	1.5	0.00025	0	0	0.003333333
1800	0.5	1.25	5.00E-04	0	0	0.003333333
1800	0.75	1.5	5.00E-04	0	0	0.003333333
1800	1	1.5	0.00075	0	0	0.003333333
1800	1.5	1.5	0.00075	0	0	0.003333333
1800	0.75	1.5	0.001	0	0	0.003333333
1800	1.25	1.25	0	0	0	0.01
1800	0.5	1.5	0	0	0	0.01
1800	0.75	1.5	0	0	0	0.01
1800	1	1.5	0	0	0	0.01
1800	1.25	1.5	0	0	0	0.01
1800	1.5	1.5	0	0	0	0.01
1800	1	1.25	0.00025	0	0	0.01
1800	0.5	1.5	0.00025	0	0	0.01
1800	0.75	1.5	0.00025	0	0	0.01
1800	1	1.5	0.00025	0	0	0.01
1800	1.25	1.5	0.00025	0	0	0.01
1800	1.5	1.5	0.00025	0	0	0.01
1800	1.25	1.25	5.00E-04	0	0	0.01
1800	0.75	1.5	5.00E-04	0	0	0.01
1800	1	1.5	5.00E-04	0	0	0.01
1800	0.5	1.5	0.00075	0	0	0.01
1800	0.75	1.5	0.00075	0	0	0.01
1800	1.25	1.5	0.00075	0	0	0.01
1800	0.5	1.5	0.001	0	0	0.01
1800	1	1.5	0.001	0	0	0.01
1800	0.75	1.25	0	0	0	0.03
1800	0.5	1.5	0	0	0	0.03
1800	0.75	1.5	0	0	0	0.03
1800	1	1.5	0	0	0	0.03
1800	1.25	1.5	0	0	0	0.03
1800	1.5	1.5	0	0	0	0.03
1800	0.75	1.25	0.00025	0	0	0.03
1800	1.25	1.25	0.00025	0	0	0.03
1800	1.5	1.25	0.00025	0	0	0.03
1800	0.5	1.5	0.00025	0	0	0.03
1800	0.75	1.5	0.00025	0	0	0.03
1800	1	1.5	0.00025	0	0	0.03
1800	1.25	1.5	0.00025	0	0	0.03
1800	1.5	1.5	0.00025	0	0	0.03
1800	1.5	1.25	5.00E-04	0	0	0.03
1800	0.75	1.5	5.00E-04	0	0	0.03
1800	1	1.5	5.00E-04	0	0	0.03
1800	1.25	1.5	5.00E-04	0	0	0.03
1800	1.5	1.5	5.00E-04	0	0	0.03
1800	1	1.25	0.00075	0	0	0.03
1800	0.5	1.5	0.00075	0	0	0.03
1800	0.75	1.5	0.00075	0	0	0.03
1800	1	1.5	0.00075	0	0	0.03
1800	1.25	1.5	0.00075	0	0	0.03
1800	1.5	1.5	0.00075	0	0	0.03
1800	0.5	1.25	0.001	0	0	0.03
1800	0.5	1.5	0.001	0	0	0.03
1800	0.75	1.5	0.001	0	0	0.03
1800	1	1.5	0.001	0	0	0.03
1800	1.25	1.5	0.001	0	0	0.03
1800	1.5	1.5	0.001	0	0	0.03
5400	0.75	1.5	0.00025	0	0	0.003333333
5400	1	1.5	0.00025	0	0	0.003333333
5400	0.5	1.5	5.00E-04	0	0	0.003333333
5400	0.5	1.5	0.00075	0	0	0.003333333
5400	0.5	1.5	0	0	0	0.01
5400	0.75	1.5	0	0	0	0.01
5400	1	1.5	0	0	0	0.01
5400	1.5	1.5	0	0	0	0.01
5400	0.5	1.5	0.00025	0	0	0.01
5400	1.5	1.5	0.00025	0	0	0.01
5400	0.5	1.5	5.00E-04	0	0	0.01
5400	1	1.5	5.00E-04	0	0	0.01
5400	1.5	1.5	5.00E-04	0	0	0.01
5400	0.5	1.5	0.00075	0	0	0.01
5400	0.75	1.5	0.00075	0	0	0.01
5400	0.5	1.25	0	0	0	0.03
5400	0.5	1.5	0	0	0	0.03
5400	0.75	1.5	0	0	0	0.03
5400	1	1.5	0	0	0	0.03
5400	1.25	1.5	0	0	0	0.03
5400	1.5	1.5	0	0	0	0.03
5400	0.5	1.5	0.00025	0	0	0.03
5400	0.75	1.5	0.00025	0	0	0.03
5400	1.5	1.5	0.00025	0	0	0.03
5400	0.75	1.5	5.00E-04	0	0	0.03
5400	0.75	1.5	0.00075	0	0	0.03
5400	1.25	1.5	0.00075	0	0	0.03
5400	1.5	1.5	0.00075	0	0	0.03
5400	1	1.5	0.001	0	0	0.03
16200	0.75	1.5	0	0	0	0.01
16200	1	1.5	0	0	0	0.01
16200	0.5	1.5	0	0	0	0.03
16200	0.75	1.5	0	0	0	0.03
16200	1	1.5	0	0	0	0.03
16200	1.25	1.5	0	0	0	0.03
16200	0.75	1.5	0.00025	0	0	0.03
