# Supplementary material for: Modelling the factors affecting the probability for local rabies elimination by strategic control
Source: PLoS Negl Trop Dis. 2021 Mar 4;15(3):e0009236. doi: 10.1371/journal.pntd.0009236 (PMC7963038; doi:10.1371/journal.pntd.0009236)
Supplement: S1 Script — Executable in R. (R) [file pntd.0009236.s003.R]

###############################################################
#####                  In-text calculations               #####
#####         (for numbers reported in the text)          #####
###############################################################
#Required data to run these commands can be reproduced by running the other scripts or by importing data from
#https://github.com/JohannKotze/RabiesElimination

library(plyr) #for ddply
###############################################################
#####                                                     #####
#####                  Methods                            #####
#####                                                     #####
###############################################################

dim(paramcombos)[1] #unique combinations
sum(BEdata$qElimWithDogs1) # successes
sum(BEdata$qNoElimWithDogs1) # failures
sum(BEdata$qExtinct1) #extinctions excluded


#Methods, The disease transmission model
#number of infected dogs introduced
#based on transmission model code lines 24-25, 738
populations <- unique(binData$Population)
maxAnnualIncidence    <- 0.03
dogsPerMonthExposed   <- ceiling(maxAnnualIncidence*populations/12)
dogsPerMonthExposed

minAnnualIncidence <- maxAnnualIncidence/9
dogsPerMonthExposed   <- ceiling(minAnnualIncidence*populations/12)
dogsPerMonthExposed

#extinction rates
sum(BEdata$qExtinct1)/nrow(BEdata) #calculate the extinction rate

sum(BEdata[BEdata$Population==200,]$qExtinct1)/nrow(BEdata[BEdata$Population==200,]) #maximum extinction rate at smallest Population
sum(BEdata[BEdata$Infectivity==1.5,]$qExtinct1)/nrow(BEdata[BEdata$Infectivity==1.5,]) #maximum extinction rate at highest infectivity
sum(BEdata[BEdata$Initial_immunity==0,]$qExtinct1)/nrow(BEdata[BEdata$Initial_immunity==0,]) #maximum extinction rate at no immunity
sum(BEdata[BEdata$Initial_immunity==0.1,]$qExtinct1)/nrow(BEdata[BEdata$Initial_immunity==0,]) #maximum extinction rate at no immunity

#Table 2 calculations can be found in the regression models script

###############################################################
#####                                                     #####
#####                  Results                            #####
#####                                                     #####
###############################################################
##############################
####      Regression      ####
##############################
summary(mdl.log.step) 
mdl.log.step$rank

##############################
####      Population      ####
##############################

Max_Change <- function(){
  maxDiff <- 0
  values <- unique(binData2$Initial_immunity)
  varMin <- min(binData2$Population)
  varMax <- max(binData2$Population)
  for (varImm in values){
    atminPop <- models[models$Infectivity==defInf & 
                         models$Fecundity==defFec &
                         models$In_migration==defMigr & 
                         models$Incidence==defInc & 
                         models$Exposure_survival==defExp & 
                         models$Initial_immunity==varImm &
                         models$Population==varMin,]$Regression
    atmaxPop <- models[models$Infectivity==defInf & 
                         models$Fecundity==defFec &
                         models$In_migration==defMigr & 
                         models$Incidence==defInc & 
                         models$Exposure_survival==defExp & 
                         models$Initial_immunity==varImm &
                         models$Population==varMax,]$Regression
    difference <- abs(atmaxPop-atminPop)
    if (difference > maxDiff){
      maxDiff <- difference
      at_this_Imm <- varImm
      from_this_min <- min(atmaxPop,atminPop)
      to_this_max <- max(atmaxPop,atminPop)
    } # if
  } # for
  print(paste(maxDiff," difference in P(Elim) at ", at_this_Imm," of immunity. From:",from_this_min," to:",to_this_max))
}

Max_Change()

##############################
####      Infectivity     ####
##############################

#graph interpretation was prefered over the 'narrow' output of the following function
Max_Change <- function(){
  maxDiff <- 0
  values <- unique(binData2$Initial_immunity)
  varMin <- min(binData2$Infectivity)
  varMax <- max(binData2$Infectivity)
  for (varImm in values){
    at_min <- models[models$Population==defPop & 
                       models$Fecundity==defFec &
                       models$In_migration==defMigr & 
                       models$Incidence==defInc & 
                       models$Exposure_survival==defExp & 
                       models$Initial_immunity==varImm &
                       models$Infectivity==varMin,]$Regression
    at_max <- models[models$Population==defPop & 
                       models$Fecundity==defFec &
                       models$In_migration==defMigr & 
                       models$Incidence==defInc & 
                       models$Exposure_survival==defExp & 
                       models$Initial_immunity==varImm &
                       models$Infectivity==varMax,]$Regression
    difference <- abs(at_max-at_min)
    if (difference > maxDiff){
      maxDiff <- difference
      at_this_Imm <- varImm
      from_this_min <- min(at_max,at_min)
      to_this_max <- max(at_max,at_min)
    } # if
  } # for
  print(paste(maxDiff," difference in P(Elim) at ", at_this_Imm," of immunity. From:",from_this_min," to:",to_this_max))
}

Max_Change()

##############################
####      Fecundity       ####
##############################
Max_Change <- function(){
  maxDiff <- 0
  values <- unique(binData2$Initial_immunity)
  varMin <- min(binData2$Fecundity)
  varMax <- max(binData2$Fecundity)
  for (varImm in values){
    at_min <- models[models$Population==defPop & 
                       models$Infectivity==defInf &
                       models$In_migration==defMigr & 
                       models$Incidence==defInc & 
                       models$Exposure_survival==defExp & 
                       models$Initial_immunity==varImm &
                       models$Fecundity==varMin,]$Regression
    at_max <- models[models$Population==defPop & 
                       models$Infectivity==defInf &
                       models$In_migration==defMigr & 
                       models$Incidence==defInc & 
                       models$Exposure_survival==defExp & 
                       models$Initial_immunity==varImm &
                       models$Fecundity==varMax,]$Regression
    difference <- abs(at_max-at_min)
    if (difference > maxDiff){
      maxDiff <- difference
      at_this_Imm <- varImm
      from_this_min <- min(at_max,at_min)
      to_this_max <- max(at_max,at_min)
    } # if
  } # for
  print(paste(maxDiff," difference in P(Elim) at ", at_this_Imm," of immunity. From:",from_this_min," to:",to_this_max))
}

Max_Change()

###############################
#       Initial incidence     #
###############################
Max_Change <- function(){
  maxDiff <- 0
  values <- unique(binData2$Initial_immunity)
  varMin <- min(binData2$Incidence)
  varMax <- max(binData2$Incidence)
  for (varImm in values){
    at_min <- models[models$Population==defPop & 
                       models$Infectivity==defInf &
                       models$In_migration==defMigr & 
                       models$Fecundity==defFec & 
                       models$Exposure_survival==defExp & 
                       models$Initial_immunity==varImm &
                       models$Incidence==varMin,]$Regression
    at_max <- models[models$Population==defPop & 
                       models$Infectivity==defInf &
                       models$In_migration==defMigr & 
                       models$Fecundity==defFec & 
                       models$Exposure_survival==defExp & 
                       models$Initial_immunity==varImm &
                       models$Incidence==varMax,]$Regression
    difference <- abs(at_max - at_min)
    if (difference > maxDiff){
      maxDiff <- difference
      at_this_Imm <- varImm
      from_this_min <- min(at_max,at_min)
      to_this_max <- max(at_max,at_min)
    } # if
  } # for
  print(paste(maxDiff," difference in P(Elim) at ", at_this_Imm," of immunity. From:",from_this_min," to:",to_this_max))
}

Max_Change()

TargetPElim <- 0.5
ddply(models[models$Fecundity==defFec & models$Population==defPop & models$Exposure_survival==defExp &
               models$In_migration==defMigr & models$Infectivity==defInf,], .(Incidence), function(z) {
                 z[abs(z$Regression - TargetPElim) == min(abs(z$Regression - TargetPElim)), ]
               })
TargetPElim <- 0.9
ddply(models[models$Fecundity==defFec & models$Population==defPop & models$Exposure_survival==defExp &
               models$In_migration==defMigr & models$Infectivity==defInf & models$Initial_immunity==defImm,], 
      .(Incidence), function(z) {
        z[z$Regression > TargetPElim, ]
      })

###############################
#       immunity              #
###############################

#the graphic interpretations were preferred

##############################
## N'Djamena example         #
##############################
head(models)
defPop

with(models,models[Population==defPop & Fecundity ==defFec & Infectivity==1 & Exposure_survival==defExp & Initial_immunity==defImm &
                     In_migration==defMigr & Incidence==defInc,]$Regression) #baseline P(elim.)

predict.glm(mdl.log.step,newdata = data.frame(
  cbind(Population = defPop,Fecundity = defFec,Infectivity =1.4,Exposure_survival=defExp,Initial_immunity=defImm,In_migration=defMigr,Incidence=defInc)),
  type="response")#40% increase to 1.4

predict.glm(mdl.log.step,newdata = data.frame(
  cbind(Population = defPop,Fecundity = defFec,Infectivity =0.6,Exposure_survival=defExp,Initial_immunity=defImm,In_migration=defMigr,Incidence=defInc)),
  type="response")#40% decrease to 0.6


##############################
## vacc vs sterilize example #
##############################
head(models)

with(models,models[Population==16200 & Fecundity ==1 & Infectivity==defInf & Exposure_survival==defExp & Initial_immunity==defImm &
                     In_migration==0 & Incidence==defInc,]$Regression) #baseline P(elim.)

with(models,models[Population==16200 & Fecundity ==0.75 & Infectivity==defInf & Exposure_survival==defExp & Initial_immunity==defImm &
                     In_migration==0 & Incidence==defInc,]$Regression) #P(elim.) after sterilization

with(models,models[Population==16200 & Fecundity ==1 & Infectivity==defInf & Exposure_survival==defExp & Initial_immunity==1 &
                     In_migration==0 & Incidence==defInc,]$Regression) #P(elim.) after vaccination

##################################################################################################################################################
# end of Results
##################################################################################################################################################
