# Supplementary material for: Modelling the factors affecting the probability for local rabies elimination by strategic control
Source: PLoS Negl Trop Dis. 2021 Mar 4;15(3):e0009236. doi: 10.1371/journal.pntd.0009236 (PMC7963038; doi:10.1371/journal.pntd.0009236)
Supplement: S3 Script — Executable in R. (R) [file pntd.0009236.s005.R]

##################################################################################################################
#
#
#                             import results of transmission model and prepare data for analysis.               #         
#
#
#################################################################################################################
paramcombos <- read.csv("paramCombos.csv", header = TRUE)
head(paramcombos)
summary(paramcombos)
str(paramcombos)

simulationData <- read.csv("simulationData.csv", header = TRUE)
head(simulationData)
summary(simulationData)
str(simulationData)

##################################################################################################################
#
#
#                   combine the parameter combinations and transmission model results into one dataset          #         
#
#
#################################################################################################################

BEdata <- cbind(paramcombos[,c(3:9)],simulationData[,c(4:6)])
head(BEdata)
dim(BEdata)
BEdata[c(10:30),]

##################################################################################################################
#
#
#           Count extinction events and count successes
#
#
#################################################################################################################
BEextinct <- BEdata[BEdata$qExtinct1>0,]
write.csv(BEextinct, 'S1_Table.csv')
table(BEextinct$Population)
table(BEextinct$Incidence)
table(BEextinct$Initial_immunity)

summary(BEextinct)
str(BEextinct)
head(BEextinct)
sum(BEdata$qExtinct1)
sum(BEdata$qExtinct1)/nrow(BEdata) #calculate the extinction rate
summary(BEdata$Population)
summary(BEdata[BEdata$qExtinct1>0,]$Population)

sum(BEdata[BEdata$Population==200,]$qExtinct1)/nrow(BEdata[BEdata$Population==200,]) #maximum extinction rate at smallest Population
sum(BEdata[BEdata$Infectivity==1.5,]$qExtinct1)/nrow(BEdata[BEdata$Infectivity==1.5,]) #maximum extinction rate at highest infectivity
sum(BEdata[BEdata$Initial_immunity==0,]$qExtinct1)/nrow(BEdata[BEdata$Initial_immunity==0,]) #maximum extinction rate at no immunity
sum(BEdata[BEdata$Initial_immunity==0.1,]$qExtinct1)/nrow(BEdata[BEdata$Initial_immunity==0,]) #maximum extinction rate at no immunity

sum(BEdata$qElimWithDogs1) # successes
sum(BEdata$qNoElimWithDogs1) # failures

##################################################################################################################
#
#
#           Transform to a binary dataset
#
#
#################################################################################################################
# The original dataset does not have one line for each iteration, 
# instead it has all the results for one unique combination of parameters in one line.
# Expand the dataset to have one line for each iteration:

#install.packages("splitstackshape")
library(splitstackshape) #required for expand.rows function that provides one line for each iteration

binData <- BEdata[BEdata$qElimWithDogs1>0,] #select all the successes
binData <- expandRows(binData, "qElimWithDogs1",drop=FALSE)
binData$Observed <-1 #"Observed" shall be the variable representing a successful elimination event in the transmission model. "Predicted" shall be used for the regression model
summary(binData)

noSucc <- BEdata[BEdata$qNoElimWithDogs1>0,] #select all the failures
noSucc <- expandRows(noSucc, "qNoElimWithDogs1",drop=FALSE)
noSucc$Observed <-0

binData <- rbind(binData,noSucc) #combine the successes and failures back into one data.frame
head(binData)
binData[c(20:40),] #inspect a sample
binData <- binData[,c(1:7,11)] #drop unused columns
binData[c(20:40),] #inspect a sample
summary(binData)
dim(binData)
#end of transform to binary dataset

write.csv(binData, 'binData.csv')


       
