# Supplementary material for: Modelling the factors affecting the probability for local rabies elimination by strategic control
Source: PLoS Negl Trop Dis. 2021 Mar 4;15(3):e0009236. doi: 10.1371/journal.pntd.0009236 (PMC7963038; doi:10.1371/journal.pntd.0009236)
Supplement: S4 Script — Executable in R. (R) [file pntd.0009236.s006.R]

library(MASS)#for stepAIC function
library(ggplot2)#for scatterplots
library(plyr) #for ddply

##################################################################################################################
#
#
#                             define regression models                                                           #         
#
#
#################################################################################################################


head(binData) #Make sure you have binData loaded into memory (from S3_Script) 

##############################
## Model 1: linear           #
##############################
#set up a basic first order logistic regression model
mdl.1 <-glm(Observed~Population + Fecundity + Infectivity +
                Exposure_survival + Initial_immunity+
                In_migration + Incidence,
              family =binomial(link = 'logit'),data=binData)
summary(mdl.1)
mdl.1$rank

binData$Mdl1 <- predict(mdl.1,binData,type="response")
head(binData)

models.Mdl1 <- ddply(binData, ~
                  Population+Fecundity+Infectivity+
                  Exposure_survival+Initial_immunity+In_migration+Incidence,
                summarise,
                Transmission = mean(Observed),Regression = mean(Mdl1))

head(binData)
###################################
#### evalute scatter plots       ##
###################################
labels <- c("0" = "No immunity", "0.1" = "10% immune", "0.2" = "20% immune", "0.3" = "30% immune",
            "0.4" = "40% immune", "0.5" = "50% immune", "0.6" = "60% immune",
            "0.7" = "70% immune", "0.8" = "80% immune", "0.9" = "90% immune",
            "1" = "All immune")
with(models.Mdl1,ggplot(models.Mdl1[Fecundity==defFec & Infectivity==defInf & 
                                      Exposure_survival==defExp & In_migration==defMigr &
                                      Incidence==defInc & Initial_immunity==defImm,],
                        aes(x=Population,y=Transmission))+
       geom_point(aes(y=Transmission),size=3,colour="red",shape=16)+
       labs(linetype="Immunity",x="Population size",y="P(epidemic elimination)")+
       coord_cartesian(xlim = c(200,16200),ylim=c(0,1)))

with(models.Mdl1,ggplot(models.Mdl1[Population==defPop & Fecundity==defFec & 
                                      Exposure_survival==defExp & In_migration==defMigr &
                                      Incidence==defInc & Initial_immunity==defImm,],
                        aes(x=Infectivity,y=Transmission))+
       geom_point(aes(y=Transmission),size=3,colour="red",shape=16)+
       labs(linetype="Immunity",x="Infectivity",y="P(epidemic elimination)")+
       coord_cartesian(xlim = c(0.5,1.5),ylim=c(0,1)))

with(models.Mdl1,ggplot(models.Mdl1[Population==defPop & Infectivity==defInf & 
                                      Exposure_survival==defExp & In_migration==defMigr &
                                      Incidence==defInc & Initial_immunity==defImm,],
                        aes(x=Fecundity,y=Transmission))+
       geom_point(aes(y=Transmission),size=3,colour="red",shape=16)+
       labs(linetype="Immunity",x="Fecundity",y="P(epidemic elimination)")+
       coord_cartesian(xlim = c(0.5,1.5),ylim=c(0,1)))

with(models.Mdl1,ggplot(models.Mdl1[Population==defPop & Infectivity==defInf & 
                                      Fecundity==defFec & Exposure_survival==defExp &
                                      Incidence==defInc & Initial_immunity==defImm,],
                        aes(x=In_migration,y=Transmission))+
       geom_point(aes(y=Transmission),size=3,colour="red",shape=16)+
       labs(linetype="Immunity",x="In-migration",y="P(epidemic elimination)")+
       coord_cartesian(xlim = c(0,0.1),ylim=c(0,1)))

with(models.Mdl1,ggplot(models.Mdl1[Population==defPop & Infectivity==defInf & 
                                      Fecundity==defFec & In_migration==defMigr &
                                      Incidence==defInc & Initial_immunity==defImm,],
                        aes(x=Exposure_survival,y=Transmission))+
       geom_point(aes(y=Transmission),size=3,colour="red",shape=16)+
       labs(linetype="Immunity",x="Exposure survival",y="P(epidemic elimination)")+
       coord_cartesian(xlim = c(0,0.001),ylim=c(0,1)))

with(models.Mdl1,ggplot(models.Mdl1[Population==defPop & Infectivity==defInf & 
                                      Fecundity==defFec & In_migration==defMigr &
                                      Exposure_survival==defExp & Initial_immunity==defImm,],
                        aes(x=Incidence,y=Transmission))+
       geom_point(aes(y=Transmission),size=3,colour="red",shape=16)+
       labs(linetype="Immunity",x="Incidence",y="P(epidemic elimination)")+
       coord_cartesian(xlim = c(0,0.03),ylim=c(0,1)))

with(models.Mdl1,ggplot(models.Mdl1[Population==defPop & Infectivity==defInf & 
                                      Fecundity==defFec & In_migration==defMigr &
                                      Exposure_survival==defExp & Incidence==defInc,],
                        aes(x=Initial_immunity,y=Transmission))+
       geom_point(aes(y=Transmission),size=3,colour="red",shape=16)+
       labs(linetype="Immunity",x="Immunity",y="P(epidemic elimination)")+
       coord_cartesian(xlim = c(0,1),ylim=c(0,1)))
##############################
## Model 2: quadratic terms  #
##############################
mdl.2 <-glm(Observed~Population+I(Population^2)+
                  Fecundity+I(Fecundity^2)+
                  Infectivity+I(Infectivity^2)+
                  Exposure_survival+I(Exposure_survival^2)+
                  Initial_immunity+I(Initial_immunity^2)+
                  Incidence+I(Incidence^2)+
                  In_migration+I(In_migration^2),
                family =binomial(link = 'logit'),data=binData)
summary(mdl.2)
mdl.2$rank

##############################
## Model 3: quad + cubic     #
##############################
#include quadratic and cubic terms without interactions 
mdl.3 <-glm(Observed~Population+I(Population^2)+I(Population^3)+
                  Fecundity+I(Fecundity^2)+I(Fecundity^3)+
                  Infectivity+I(Infectivity^2)+I(Infectivity^3)+
                  Exposure_survival+I(Exposure_survival^2)+I(Exposure_survival^3)+
                  Initial_immunity+I(Initial_immunity^2)+I(Initial_immunity^3)+
                  Incidence+I(Incidence^2)+I(Incidence^3)+
                  In_migration+I(In_migration^2)+I(In_migration^3),
                family =binomial(link = 'logit'),data=binData)
summary(mdl.3)
mdl.3$rank

########################################
## Model 4: 1st order interactions     #
########################################
mdl.4 <-glm(Observed~(Population+
                  Fecundity+
                  Infectivity+
                  Exposure_survival+
                  Initial_immunity+
                  Incidence+
                  In_migration)^2,
                family =binomial(link = 'logit'),data=binData)
summary(mdl.4)
mdl.4$rank

#########################################################
## Max model: quad + cubic + 1st order interactions     #
#########################################################
mdl.log.max <- glm(Observed~(poly(Population,3)+
                               poly(Fecundity,3)+
                               poly(Infectivity,3)+
                               poly(Exposure_survival,3)+
                               poly(Initial_immunity,3)+
                               Incidence+I(Incidence^2)+I(Incidence^3)+
                               poly(In_migration,3))^2,
                   family =binomial(link = 'logit'),data=binData)
summary(mdl.log.max)
mdl.log.max$rank
predict.glm(mdl.log.max,newdata = data.frame(
  cbind(Population = 2500,Fecundity = 0.5,Infectivity =1.5,Exposure_survival=0.002,Initial_immunity=0.5,In_migration=0,Incidence=0.03)),
  type="response")
####### step model #################################

####################################################
#                                                  #
#                  WARNING!!!                      #
#                                                  #
# Running the next line will take weeks to compute #                                                 
# (alternatively you can load the results into     #
# memory by running line 171 )                     #
#                                                  #    
####################################################
 
mdl.log.step <- stepAIC(mdl.3,scope=.~.^2) #this line adds all first order interactions to mdl.log.2
load(file = "mdl_log_step.rda") #this line loads the model object into memory which is the result of the stepAIC function

binData$Predicted <- predict(mdl.log.step,binData,type="response")
write.csv(binData, 'binDataObsPred.csv')

summary(mdl.log.step) 
mdl.log.step$rank
