# Supplementary material for: Modelling the factors affecting the probability for local rabies elimination by strategic control
Source: PLoS Negl Trop Dis. 2021 Mar 4;15(3):e0009236. doi: 10.1371/journal.pntd.0009236 (PMC7963038; doi:10.1371/journal.pntd.0009236)
Supplement: S5 Script — Reproduce the figures. Executable in R. (R) [file pntd.0009236.s007.R]

library(ggplot2)
library(dplyr)
library(plyr) #for function ddply
##################################################################################################################
#
#
#                             Produce Figures 1-14                                                               #         
#
#
#################################################################################################################
##   Make sure you have binData loaded into memory (from S5_Script where it is named binData) 
binData <- read.csv("binData.csv", header = TRUE)
head(binData)
str(binData)

#It could be necessary to remove an extra numbering column at the start
x<- binData %>% select(-1) #remove excess row numbering
head(x)
binData <-x
rm(x)
head(binData)

models <- ddply(binData, ~
                  Population+Fecundity+Infectivity+
                  Exposure_survival+Initial_immunity+In_migration+Incidence,
                summarise,
                Transmission = mean(Observed),Regression = mean(Predicted))
head(models)
summary(models)
unique(models$Population)
unique(models$Infectivity)
unique(models$Initial_immunity)
unique(models$Incidence)
unique(models$In_migration)

labels <- c("0" = "No immunity", "0.1" = "10% immune", "0.2" = "20% immune", "0.3" = "30% immune",
            "0.4" = "40% immune", "0.5" = "50% immune", "0.6" = "60% immune",
            "0.7" = "70% immune", "0.8" = "80% immune", "0.9" = "90% immune",
            "1" = "All immune")

#set default values
defFec <- 1
defInf <- 1
defExp <- 0
defMigr <- 0
defInc <- 0.01
defPop <- 5400
defImm <- 0.3

scaleFUN <- function(x) sprintf("%.3f", x) #used for rounding
###############################
#       population            #
###############################
ggplot(models[models$Fecundity==defFec & models$Infectivity==defInf & 
                models$Exposure_survival==defExp &  models$In_migration==defMigr &
                models$Incidence==defInc,],
       aes(x=Population,y=Transmission))+
  geom_point(aes(y=Transmission),size=3,colour="red",shape=1,alpha=0.8,show.legend = TRUE)+
  geom_line(aes(y=Regression),size=1,colour="blue",show.legend = TRUE)+
  labs(linetype="Immunity",x="Population size",y="P(epidemic elimination)")+
  scale_x_log10(breaks=unique(models$Population))+
  facet_wrap(~Initial_immunity,nrow=3,labeller=labeller(Initial_immunity = labels))+
  coord_cartesian(xlim = c(200,16200),ylim=c(0,1))


ggplot(binData,aes(y=Predicted,x=Population,group=Population))+
  geom_boxplot(size=0.7,outlier.shape=1,outlier.size=0.7,outlier.color = "darkgrey")+
  labs(y="P(epidemic elimination)",x="Population size (log-scale)")+ 
  theme(axis.text.x = element_text(angle = 90,size=8))+
  scale_x_log10(breaks=unique(binData$Population))+
  facet_wrap(~Initial_immunity,nrow=3,labeller=labeller(Initial_immunity = labels))

###############################
#       infectivity           #
###############################
ggplot(models[models$Fecundity==defFec & models$Population==defPop & 
                models$Exposure_survival==defExp &  models$In_migration==defMigr &
                models$Incidence==defInc,],
       aes(x=Infectivity,y=Transmission))+
  geom_point(aes(y=Transmission),size=3,colour="red",shape=1,alpha=0.8,show.legend = TRUE)+
  geom_line(aes(y=Regression),size=1,colour="blue",show.legend = TRUE)+
  labs(linetype="Immunity",x="Infectivity factor",y="P(epidemic elimination)")+
  facet_wrap(~Initial_immunity,nrow=3,labeller=labeller(Initial_immunity = labels))+
  coord_cartesian(xlim = c(0.5,1.5),ylim=c(0,1))

ggplot(binData,aes(y=Predicted,x=Infectivity,group=Infectivity))+
  geom_boxplot(size=0.7,outlier.shape=1,outlier.size=0.7,outlier.color = "darkgrey")+
  labs(y="P(epidemic elimination)",x="Infectivity factor")+ 
  theme(axis.text.x = element_text(angle = 90,size=8))+
  scale_x_continuous(breaks = unique(binData$Infectivity))+
  facet_wrap(~Initial_immunity,nrow=3,labeller=labeller(Initial_immunity = labels))


###############################
#       fecundity             #
###############################
ggplot(models[models$Infectivity==defInf & models$Population==5400 & 
                models$Exposure_survival==defExp &  models$In_migration==defMigr &
                models$Incidence==defInc,],
       aes(x=Fecundity,y=Transmission))+
  geom_point(aes(y=Transmission),size=3,colour="red",shape=1,alpha=0.8,show.legend = TRUE)+
  geom_line(aes(y=Regression),size=1,colour="blue",show.legend = TRUE)+
  labs(linetype="Immunity",x="Fecundity factor",y="P(epidemic elimination)")+
  facet_wrap(~Initial_immunity,nrow=3,labeller=labeller(Initial_immunity = labels))+
  coord_cartesian(xlim = c(0.5,1.5),ylim=c(0,1))

ggplot(binData,aes(y=Predicted,x=Fecundity,group=Fecundity))+
  geom_boxplot(size=0.7,outlier.shape=1,outlier.size=0.7,outlier.color = "darkgrey")+
  labs(y="P(epidemic elimination)",x="Fecundity factor")+ 
  theme(axis.text.x = element_text(angle = 90,size=8))+
  scale_x_continuous(breaks = unique(binData$Fecundity))+
  facet_wrap(~Initial_immunity,nrow=3,labeller=labeller(Initial_immunity = labels))

###############################
#       In-migration          #
###############################
ggplot(models[models$Infectivity==defInf & models$Population==defPop & 
                models$Exposure_survival==defExp &  models$Fecundity==defFec &
                models$Incidence==defInc,],
       aes(x=In_migration,y=Transmission))+
  geom_point(aes(y=Transmission),size=3,colour="red",shape=1,alpha=0.8,show.legend = TRUE)+
  geom_line(aes(y=Regression),size=1,colour="blue",show.legend = TRUE)+
  labs(linetype="Immunity",x="In-migration",y="P(epidemic elimination)")+
  theme(axis.text.x = element_text(angle = 90, vjust = 0.5, hjust=1))+
  facet_wrap(~Initial_immunity,nrow=3,labeller=labeller(Initial_immunity = labels))+
  coord_cartesian(xlim = c(0,0.1),ylim=c(0,1))

ggplot(binData,aes(y=Predicted,x=In_migration,group=In_migration))+
  geom_boxplot(size=0.7,outlier.shape=1,outlier.size=0.7,outlier.color = "darkgrey")+
  labs(y="P(epidemic elimination)",x="In-migration")+ 
  theme(axis.text.x = element_text(angle = 90,size=8))+
  scale_x_continuous(breaks = unique(binData$In_migration))+
  facet_wrap(~Initial_immunity,nrow=3,labeller=labeller(Initial_immunity = labels))
###############################
#       Exposure survival     #
###############################
ggplot(models[models$Infectivity==defInf & models$Population==defPop & 
                models$In_migration==defMigr &  models$Fecundity==defFec &
                models$Incidence==defInc,],
       aes(x=Exposure_survival,y=Transmission))+
  geom_point(aes(y=Transmission),size=3,colour="red",shape=1,alpha=0.8,show.legend = TRUE)+
  geom_line(aes(y=Regression),size=1,colour="blue",show.legend = TRUE)+
  labs(linetype="Immunity",x="P(survive exposure to virus)",y="P(epidemic elimination)")+
  theme(axis.text.x = element_text(angle = 90, vjust = 0.5, hjust=1))+
  facet_wrap(~Initial_immunity,nrow=3,labeller=labeller(Initial_immunity = labels))+
  coord_cartesian(xlim = c(0,0.001),ylim=c(0,1))

ggplot(binData,aes(y=Predicted,x=Exposure_survival,group=Exposure_survival))+
  geom_boxplot(size=0.7,outlier.shape=1,outlier.size=0.7,outlier.color = "darkgrey")+
  labs(y="P(epidemic elimination)",x="P(survive exposure to virus)")+ 
  theme(axis.text.x = element_text(angle = 90,size=8))+
  scale_x_continuous(breaks = unique(binData$Exposure_survival))+
  facet_wrap(~Initial_immunity,nrow=3,labeller=labeller(Initial_immunity = labels))

###############################
#       Incidence             #
###############################
ggplot(models[models$Infectivity==defInf & models$Population==defPop & 
                models$In_migration==defMigr &  models$Fecundity==defFec &
                models$Exposure_survival==defExp,],
       aes(x=Incidence,y=Transmission))+
  geom_point(aes(y=Transmission),size=3,colour="red",shape=1,alpha=0.8,show.legend = TRUE)+
  geom_line(aes(y=Regression),size=1,colour="blue",show.legend = TRUE)+
  labs(linetype="Immunity",x="Annualised initial incidence",y="P(epidemic elimination)")+
  facet_wrap(~Initial_immunity,nrow=3,labeller=labeller(Initial_immunity = labels))+
  coord_cartesian(xlim = c(0,0.03),ylim=c(0,1))


ggplot(binData,aes(y=Predicted,x=Incidence,group=Incidence))+
  geom_boxplot(size=0.7,outlier.shape=1,outlier.size=0.7,outlier.color = "darkgrey")+
  labs(y="P(epidemic elimination)",x="Annualised initial incidence")+ 
  theme(axis.text.x = element_text(angle = 90,size=8))+
  scale_x_log10(breaks = unique(binData$Incidence),labels=scaleFUN)+
  facet_wrap(~Initial_immunity,nrow=3,labeller=labeller(Initial_immunity = labels))

###############################
#       Interaction plot      #
###############################
labels2 <- c("0.5" = "Infectivity = 0.5","0.75" = "Infectivity = 0.75","1" = "Infectivity = 1",
             "1.25" = "Infectivity = 1.25","1.5" = "Infectivity = 1.5")

ggplot(binData[binData$Initial_immunity==defImm & binData$In_migration==defMigr &
                  binData$Exposure_survival==defExp & binData$Fecundity==defFec,], aes(x=Population,y=Incidence))+
  geom_tile(aes(fill=Predicted))+
  scale_fill_gradient(low="white", high="blue") +theme_test()+
  scale_y_log10(breaks=unique(binData$Incidence),labels=scaleFUN)+
  scale_x_log10(breaks = unique(binData$Population))+
  facet_wrap(~Infectivity,ncol=2,labeller=labeller(Infectivity = labels2),drop=FALSE)+
  labs(x="Population size (log-scale)",y="Annualised initial incidence (log-scale)")+
  theme(legend.key.height = unit(1, 'cm'))

ggplot(binData[binData$Predicted>0 & binData$Initial_immunity==defImm & 
                  binData$Incidence==defInc & binData$In_migration==defMigr &
                  binData$Exposure_survival==defExp,], aes(x=Population,y=Fecundity))+
  geom_tile(aes(fill=Predicted))+
  scale_fill_gradient(low="white", high="blue") +theme_test()+
  scale_x_log10(breaks = unique(binData$Population))+
  facet_wrap(~Infectivity,ncol=2,labeller=labeller(Infectivity = labels2),drop=FALSE)+
  labs(x="Population size (log-scale)",y="Fecundity factor")+
  theme(legend.key.height = unit(1, 'cm'))
