# Supplementary material for: Modelling the factors affecting the probability for local rabies elimination by strategic control
Source: PLoS Negl Trop Dis. 2021 Mar 4;15(3):e0009236. doi: 10.1371/journal.pntd.0009236 (PMC7963038; doi:10.1371/journal.pntd.0009236)
Supplement: S1 Text — The regression coefficients, standard errors and p-values for the optimal model. (LOG) [file pntd.0009236.s008.log]

##############################
## Model 1: linear           #
##############################
#set up a basic first order logistic regression model
mdl.1 <-glm(Observed~Population + Fecundity + Infectivity +
                Exposure_survival + Initial_immunity+
                In_migration + Incidence,
              family =binomial(link = 'logit'),data=binData)
> summary(mdl.1)

Call:
glm(formula = Observed ~ Population + Fecundity + Infectivity + 
    Exposure_survival + Initial_immunity + In_migration + Incidence, 
    family = binomial(link = "logit"), data = binData)

Deviance Residuals: 
    Min       1Q   Median       3Q      Max  
-4.1993   0.0129   0.0781   0.2819   3.5369  

Coefficients:
                    Estimate Std. Error z value Pr(>|z|)    
(Intercept)        7.058e+00  3.547e-02  198.97   <2e-16 ***
Population        -1.866e-04  1.005e-06 -185.65   <2e-16 ***
Fecundity         -3.482e-01  1.581e-02  -22.03   <2e-16 ***
Infectivity       -5.527e+00  2.306e-02 -239.70   <2e-16 ***
Exposure_survival -7.870e-01  1.577e+01   -0.05     0.96    
Initial_immunity   9.000e+00  3.398e-02  264.89   <2e-16 ***
In_migration      -1.746e+00  1.579e-01  -11.05   <2e-16 ***
Incidence         -4.918e+01  5.010e-01  -98.16   <2e-16 ***
---
Signif. codes:  0 ‘***’ 0.001 ‘**’ 0.01 ‘*’ 0.05 ‘.’ 0.1 ‘ ’ 1

(Dispersion parameter for binomial family taken to be 1)

    Null deviance: 473847  on 514741  degrees of freedom
Residual deviance: 209186  on 514734  degrees of freedom
AIC: 209202

Number of Fisher Scoring iterations: 7

##############################
## Model 2: quadratic terms  #
##############################
mdl.2 <-glm(Observed~Population+I(Population^2)+
                  Fecundity+I(Fecundity^2)+
                  Infectivity+I(Infectivity^2)+
                  Exposure_survival+I(Exposure_survival^2)+
                  Initial_immunity+I(Initial_immunity^2)+
                  Incidence+I(Incidence^2)+
                  In_migration+I(In_migration^2),
                family =binomial(link = 'logit'),data=binData)
> summary(mdl.2)

Call:
glm(formula = Observed ~ Population + I(Population^2) + Fecundity + 
    I(Fecundity^2) + Infectivity + I(Infectivity^2) + Exposure_survival + 
    I(Exposure_survival^2) + Initial_immunity + I(Initial_immunity^2) + 
    Incidence + I(Incidence^2) + In_migration + I(In_migration^2), 
    family = binomial(link = "logit"), data = binData)

Deviance Residuals: 
    Min       1Q   Median       3Q      Max  
-4.7067   0.0017   0.0295   0.1996   3.3472  

Coefficients:
                         Estimate Std. Error  z value Pr(>|z|)    
(Intercept)             1.668e+01  1.224e-01  136.360  < 2e-16 ***
Population             -6.990e-04  5.143e-06 -135.900  < 2e-16 ***
I(Population^2)         2.840e-08  2.830e-10  100.381  < 2e-16 ***
Fecundity              -4.887e-02  1.146e-01   -0.426  0.66984    
I(Fecundity^2)         -1.718e-01  5.657e-02   -3.037  0.00239 ** 
Infectivity            -2.056e+01  1.867e-01 -110.102  < 2e-16 ***
I(Infectivity^2)        6.663e+00  8.085e-02   82.402  < 2e-16 ***
Exposure_survival      -3.461e+01  5.902e+01   -0.586  0.55754    
I(Exposure_survival^2)  3.208e+04  5.658e+04    0.567  0.57075    
Initial_immunity        4.069e+00  9.699e-02   41.955  < 2e-16 ***
I(Initial_immunity^2)   8.998e+00  1.568e-01   57.369  < 2e-16 ***
Incidence              -1.543e+02  3.567e+00  -43.259  < 2e-16 ***
I(Incidence^2)          2.815e+03  9.989e+01   28.176  < 2e-16 ***
In_migration           -2.619e+00  5.932e-01   -4.415 1.01e-05 ***
I(In_migration^2)       4.991e+00  5.664e+00    0.881  0.37824    
---
Signif. codes:  0 ‘***’ 0.001 ‘**’ 0.01 ‘*’ 0.05 ‘.’ 0.1 ‘ ’ 1

(Dispersion parameter for binomial family taken to be 1)

    Null deviance: 473847  on 514741  degrees of freedom
Residual deviance: 183147  on 514727  degrees of freedom
AIC: 183177

Number of Fisher Scoring iterations: 9

##############################
## Model 3: quad + cubic     #
##############################
#include quadratic and cubic terms without interactions 
mdl.3 <-glm(Observed~Population+I(Population^2)+I(Population^3)+
                  Fecundity+I(Fecundity^2)+I(Fecundity^3)+
                  Infectivity+I(Infectivity^2)+I(Infectivity^3)+
                  Exposure_survival+I(Exposure_survival^2)+I(Exposure_survival^3)+
                  Initial_immunity+I(Initial_immunity^2)+I(Initial_immunity^3)+
                  Incidence+I(Incidence^2)+I(Incidence^3)+
                  In_migration+I(In_migration^2)+I(In_migration^3),
                family =binomial(link = 'logit'),data=binData)
> summary(mdl.3)

Call:
glm(formula = Observed ~ Population + I(Population^2) + I(Population^3) + 
    Fecundity + I(Fecundity^2) + I(Fecundity^3) + Infectivity + 
    I(Infectivity^2) + I(Infectivity^3) + Exposure_survival + 
    I(Exposure_survival^2) + I(Exposure_survival^3) + Initial_immunity + 
    I(Initial_immunity^2) + I(Initial_immunity^3) + Incidence + 
    I(Incidence^2) + I(Incidence^3) + In_migration + I(In_migration^2) + 
    I(In_migration^3), family = binomial(link = "logit"), data = binData)

Deviance Residuals: 
    Min       1Q   Median       3Q      Max  
-4.8996   0.0010   0.0244   0.1905   3.4011  

Coefficients: (1 not defined because of singularities)
                         Estimate Std. Error z value Pr(>|z|)    
(Intercept)             2.146e+01  4.114e-01  52.166  < 2e-16 ***
Population             -1.739e-03  2.073e-05 -83.892  < 2e-16 ***
I(Population^2)         2.653e-07  4.511e-09  58.806  < 2e-16 ***
I(Population^3)        -1.081e-11  2.047e-13 -52.804  < 2e-16 ***
Fecundity              -8.092e-02  6.394e-01  -0.127    0.899    
I(Fecundity^2)         -1.413e-01  6.784e-01  -0.208    0.835    
I(Fecundity^3)         -1.114e-02  2.251e-01  -0.050    0.961    
Infectivity            -3.340e+01  1.077e+00 -31.024  < 2e-16 ***
I(Infectivity^2)        1.913e+01  1.022e+00  18.708  < 2e-16 ***
I(Infectivity^3)       -3.865e+00  3.128e-01 -12.357  < 2e-16 ***
Exposure_survival       9.717e+01  1.348e+02   0.721    0.471    
I(Exposure_survival^2) -3.375e+05  3.424e+05  -0.986    0.324    
I(Exposure_survival^3)  2.471e+08  2.250e+08   1.098    0.272    
Initial_immunity        5.557e+00  1.942e-01  28.613  < 2e-16 ***
I(Initial_immunity^2)   3.458e+00  7.312e-01   4.729 2.25e-06 ***
I(Initial_immunity^3)   5.459e+00  7.486e-01   7.293 3.03e-13 ***
Incidence              -1.569e+02  3.599e+00 -43.589  < 2e-16 ***
I(Incidence^2)          2.859e+03  1.008e+02  28.377  < 2e-16 ***
I(Incidence^3)                 NA         NA      NA       NA    
In_migration           -8.720e-01  1.355e+00  -0.644    0.520    
I(In_migration^2)      -4.625e+01  3.427e+01  -1.350    0.177    
I(In_migration^3)       3.446e+02  2.249e+02   1.533    0.125    
---
Signif. codes:  0 ‘***’ 0.001 ‘**’ 0.01 ‘*’ 0.05 ‘.’ 0.1 ‘ ’ 1

(Dispersion parameter for binomial family taken to be 1)

    Null deviance: 473847  on 514741  degrees of freedom
Residual deviance: 180083  on 514721  degrees of freedom
AIC: 180125

Number of Fisher Scoring iterations: 10

########################################
## Model 4: 1st order interactions     #
########################################
mdl.4 <-glm(Observed~(Population+
                  Fecundity+
                  Infectivity+
                  Exposure_survival+
                  Initial_immunity+
                  Incidence+
                  In_migration)^2,
                family =binomial(link = 'logit'),data=binData)

> summary(mdl.4)

Call:
glm(formula = Observed ~ (Population + Fecundity + Infectivity + 
    Exposure_survival + Initial_immunity + Incidence + In_migration)^2, 
    family = binomial(link = "logit"), data = binData)

Deviance Residuals: 
    Min       1Q   Median       3Q      Max  
-4.6273   0.0186   0.0991   0.2744   5.5529  

Coefficients:
                                     Estimate Std. Error z value Pr(>|z|)    
(Intercept)                         4.191e+00  1.138e-01  36.814  < 2e-16 ***
Population                          3.468e-04  7.148e-06  48.514  < 2e-16 ***
Fecundity                           6.399e-01  8.503e-02   7.526 5.23e-14 ***
Infectivity                        -3.013e+00  8.845e-02 -34.061  < 2e-16 ***
Exposure_survival                  -2.735e+01  9.469e+01  -0.289   0.7727    
Initial_immunity                    2.456e+00  1.841e-01  13.344  < 2e-16 ***
Incidence                           5.487e+00  2.858e+00   1.920   0.0548 .  
In_migration                        5.177e+00  9.491e-01   5.455 4.91e-08 ***
Population:Fecundity               -3.564e-05  3.352e-06 -10.633  < 2e-16 ***
Population:Infectivity             -6.241e-04  6.376e-06 -97.879  < 2e-16 ***
Population:Exposure_survival        1.144e-03  3.328e-03   0.344   0.7310    
Population:Initial_immunity         8.584e-04  9.282e-06  92.485  < 2e-16 ***
Population:Incidence               -6.462e-03  1.155e-04 -55.939  < 2e-16 ***
Population:In_migration            -2.193e-04  3.332e-05  -6.582 4.64e-11 ***
Fecundity:Infectivity              -4.993e-01  6.303e-02  -7.922 2.34e-15 ***
Fecundity:Exposure_survival        -1.259e+01  4.728e+01  -0.266   0.7900    
Fecundity:Initial_immunity         -1.147e+00  9.493e-02 -12.086  < 2e-16 ***
Fecundity:Incidence                -3.059e+00  1.479e+00  -2.068   0.0386 *  
Fecundity:In_migration              5.389e-01  4.736e-01   1.138   0.2552    
Infectivity:Exposure_survival       8.420e+01  6.290e+01   1.339   0.1807    
Infectivity:Initial_immunity        3.605e+00  1.055e-01  34.172  < 2e-16 ***
Infectivity:Incidence              -3.221e+01  1.951e+00 -16.515  < 2e-16 ***
Infectivity:In_migration           -5.241e+00  6.314e-01  -8.300  < 2e-16 ***
Exposure_survival:Initial_immunity -1.361e+02  9.468e+01  -1.437   0.1507    
Exposure_survival:Incidence         1.064e+02  1.474e+03   0.072   0.9425    
Exposure_survival:In_migration     -6.411e+02  4.722e+02  -1.358   0.1746    
Initial_immunity:Incidence          3.680e+01  2.917e+00  12.618  < 2e-16 ***
Initial_immunity:In_migration       2.376e+00  9.512e-01   2.498   0.0125 *  
Incidence:In_migration             -7.009e+01  1.477e+01  -4.744 2.10e-06 ***
---
Signif. codes:  0 ‘***’ 0.001 ‘**’ 0.01 ‘*’ 0.05 ‘.’ 0.1 ‘ ’ 1

(Dispersion parameter for binomial family taken to be 1)

    Null deviance: 473847  on 514741  degrees of freedom
Residual deviance: 191782  on 514713  degrees of freedom
AIC: 191840

Number of Fisher Scoring iterations: 8

#########################################################
## Max model: quad + cubic + 1st order interactions     #
#########################################################
mdl.log.max <- glm(Observed~(poly(Population,3)+
                               poly(Fecundity,3)+
                               poly(Infectivity,3)+
                               poly(Exposure_survival,3)+
                               poly(Initial_immunity,3)+
                               Incidence+I(Incidence^2)+I(Incidence^3)+
                               poly(In_migration,3))^2,
                   family =binomial(link = 'logit'),data=binData)
> summary(mdl.log.max)

Call:
glm(formula = Observed ~ (poly(Population, 3) + poly(Fecundity, 
    3) + poly(Infectivity, 3) + poly(Exposure_survival, 3) + 
    poly(Initial_immunity, 3) + Incidence + I(Incidence^2) + 
    I(Incidence^3) + poly(In_migration, 3))^2, family = binomial(link = "logit"), 
    data = binData)

Deviance Residuals: 
    Min       1Q   Median       3Q      Max  
-4.2638   0.0016   0.0262   0.1663   3.6347  

Coefficients: (22 not defined because of singularities)
                                                         Estimate Std. Error z value Pr(>|z|)    
(Intercept)                                             6.059e+00  2.582e-01  23.466  < 2e-16 ***
poly(Population, 3)1                                   -9.378e+01  4.388e+01  -2.137 0.032603 *  
poly(Population, 3)2                                   -7.383e+01  4.478e+01  -1.648 0.099258 .  
poly(Population, 3)3                                    3.865e+01  4.743e+01   0.815 0.415205    
poly(Fecundity, 3)1                                    -4.067e+02  4.408e+01  -9.227  < 2e-16 ***
poly(Fecundity, 3)2                                     8.550e+00  4.170e+01   0.205 0.837560    
poly(Fecundity, 3)3                                    -1.878e+01  3.848e+01  -0.488 0.625482    
poly(Infectivity, 3)1                                  -1.498e+03  1.861e+02  -8.048 8.43e-16 ***
poly(Infectivity, 3)2                                   3.946e+02  1.435e+02   2.750 0.005968 ** 
poly(Infectivity, 3)3                                  -1.114e+02  7.520e+01  -1.481 0.138688    
poly(Exposure_survival, 3)1                            -6.543e+01  3.460e+01  -1.891 0.058601 .  
poly(Exposure_survival, 3)2                             4.373e+01  3.434e+01   1.273 0.202870    
poly(Exposure_survival, 3)3                            -3.064e+01  3.409e+01  -0.899 0.368849    
poly(Initial_immunity, 3)1                              2.573e+03  2.316e+02  11.112  < 2e-16 ***
poly(Initial_immunity, 3)2                              4.844e+02  1.583e+02   3.059 0.002219 ** 
poly(Initial_immunity, 3)3                              1.108e+02  6.085e+01   1.820 0.068714 .  
Incidence                                              -3.190e+01  3.073e+01  -1.038 0.299210    
I(Incidence^2)                                         -1.545e+02  8.452e+02  -0.183 0.854956    
I(Incidence^3)                                                 NA         NA      NA       NA    
poly(In_migration, 3)1                                  4.676e+01  3.457e+01   1.353 0.176163    
poly(In_migration, 3)2                                 -2.086e+01  3.442e+01  -0.606 0.544428    
poly(In_migration, 3)3                                  1.950e+01  3.425e+01   0.569 0.569140    
poly(Population, 3)1:poly(Fecundity, 3)1               -8.776e+03  4.012e+03  -2.187 0.028708 *  
poly(Population, 3)2:poly(Fecundity, 3)1               -1.292e+04  3.280e+03  -3.939 8.18e-05 ***
poly(Population, 3)3:poly(Fecundity, 3)1                7.664e+03  3.155e+03   2.429 0.015149 *  
poly(Population, 3)1:poly(Fecundity, 3)2               -1.187e+03  3.964e+03  -0.300 0.764516    
poly(Population, 3)2:poly(Fecundity, 3)2                4.786e+02  3.260e+03   0.147 0.883282    
poly(Population, 3)3:poly(Fecundity, 3)2               -1.086e+03  3.145e+03  -0.345 0.729759    
poly(Population, 3)1:poly(Fecundity, 3)3                5.466e+03  3.964e+03   1.379 0.167982    
poly(Population, 3)2:poly(Fecundity, 3)3                2.194e+03  3.262e+03   0.673 0.501244    
poly(Population, 3)3:poly(Fecundity, 3)3               -5.131e+02  3.148e+03  -0.163 0.870546    
poly(Population, 3)1:poly(Infectivity, 3)1             -2.292e+05  1.066e+04 -21.496  < 2e-16 ***
poly(Population, 3)2:poly(Infectivity, 3)1              6.994e+04  1.031e+04   6.785 1.16e-11 ***
poly(Population, 3)3:poly(Infectivity, 3)1             -5.591e+04  1.147e+04  -4.874 1.09e-06 ***
poly(Population, 3)1:poly(Infectivity, 3)2              1.362e+04  7.795e+03   1.748 0.080517 .  
poly(Population, 3)2:poly(Infectivity, 3)2              2.575e+04  7.926e+03   3.248 0.001161 ** 
poly(Population, 3)3:poly(Infectivity, 3)2             -1.708e+04  9.050e+03  -1.887 0.059168 .  
poly(Population, 3)1:poly(Infectivity, 3)3              2.564e+04  4.995e+03   5.133 2.86e-07 ***
poly(Population, 3)2:poly(Infectivity, 3)3             -1.702e+04  4.898e+03  -3.476 0.000510 ***
poly(Population, 3)3:poly(Infectivity, 3)3              7.311e+03  5.396e+03   1.355 0.175459    
poly(Population, 3)1:poly(Exposure_survival, 3)1        4.768e+03  3.984e+03   1.197 0.231409    
poly(Population, 3)2:poly(Exposure_survival, 3)1       -7.112e+03  3.269e+03  -2.175 0.029594 *  
poly(Population, 3)3:poly(Exposure_survival, 3)1       -2.159e+03  3.154e+03  -0.684 0.493727    
poly(Population, 3)1:poly(Exposure_survival, 3)2       -1.005e+04  3.965e+03  -2.536 0.011229 *  
poly(Population, 3)2:poly(Exposure_survival, 3)2        4.183e+02  3.261e+03   0.128 0.897929    
poly(Population, 3)3:poly(Exposure_survival, 3)2       -2.818e+03  3.146e+03  -0.896 0.370430    
poly(Population, 3)1:poly(Exposure_survival, 3)3       -2.635e+03  3.948e+03  -0.667 0.504457    
poly(Population, 3)2:poly(Exposure_survival, 3)3       -4.119e+03  3.254e+03  -1.266 0.205605    
poly(Population, 3)3:poly(Exposure_survival, 3)3        3.615e+02  3.141e+03   0.115 0.908373    
poly(Population, 3)1:poly(Initial_immunity, 3)1         1.197e+05  3.614e+04   3.313 0.000923 ***
poly(Population, 3)2:poly(Initial_immunity, 3)1         8.157e+04  3.749e+04   2.176 0.029579 *  
poly(Population, 3)3:poly(Initial_immunity, 3)1        -7.123e+04  4.016e+04  -1.774 0.076135 .  
poly(Population, 3)1:poly(Initial_immunity, 3)2        -1.080e+05  2.501e+04  -4.317 1.58e-05 ***
poly(Population, 3)2:poly(Initial_immunity, 3)2         1.167e+05  2.573e+04   4.536 5.73e-06 ***
poly(Population, 3)3:poly(Initial_immunity, 3)2        -9.428e+04  2.764e+04  -3.411 0.000646 ***
poly(Population, 3)1:poly(Initial_immunity, 3)3        -6.197e+04  1.075e+04  -5.767 8.09e-09 ***
poly(Population, 3)2:poly(Initial_immunity, 3)3         4.219e+04  1.048e+04   4.024 5.73e-05 ***
poly(Population, 3)3:poly(Initial_immunity, 3)3        -2.268e+04  1.102e+04  -2.058 0.039607 *  
poly(Population, 3)1:Incidence                         -9.815e+04  3.288e+03 -29.850  < 2e-16 ***
poly(Population, 3)2:Incidence                          6.211e+04  2.711e+03  22.913  < 2e-16 ***
poly(Population, 3)3:Incidence                         -2.425e+04  2.584e+03  -9.384  < 2e-16 ***
poly(Population, 3)1:I(Incidence^2)                     2.158e+06  9.342e+04  23.106  < 2e-16 ***
poly(Population, 3)2:I(Incidence^2)                    -1.282e+06  7.649e+04 -16.761  < 2e-16 ***
poly(Population, 3)3:I(Incidence^2)                     3.631e+05  7.300e+04   4.974 6.57e-07 ***
poly(Population, 3)1:I(Incidence^3)                            NA         NA      NA       NA    
poly(Population, 3)2:I(Incidence^3)                            NA         NA      NA       NA    
poly(Population, 3)3:I(Incidence^3)                            NA         NA      NA       NA    
poly(Population, 3)1:poly(In_migration, 3)1            -2.004e+04  3.926e+03  -5.103 3.34e-07 ***
poly(Population, 3)2:poly(In_migration, 3)1             1.329e+03  3.245e+03   0.409 0.682179    
poly(Population, 3)3:poly(In_migration, 3)1             2.443e+03  3.136e+03   0.779 0.435945    
poly(Population, 3)1:poly(In_migration, 3)2             1.695e+04  3.948e+03   4.294 1.75e-05 ***
poly(Population, 3)2:poly(In_migration, 3)2            -6.027e+03  3.254e+03  -1.852 0.063995 .  
poly(Population, 3)3:poly(In_migration, 3)2             2.866e+03  3.142e+03   0.912 0.361642    
poly(Population, 3)1:poly(In_migration, 3)3            -3.402e+03  3.970e+03  -0.857 0.391469    
poly(Population, 3)2:poly(In_migration, 3)3             7.775e+03  3.264e+03   2.382 0.017205 *  
poly(Population, 3)3:poly(In_migration, 3)3            -2.360e+03  3.146e+03  -0.750 0.453207    
poly(Fecundity, 3)1:poly(Infectivity, 3)1              -1.984e+04  8.539e+03  -2.324 0.020134 *  
poly(Fecundity, 3)2:poly(Infectivity, 3)1               6.068e+03  8.540e+03   0.711 0.477371    
poly(Fecundity, 3)3:poly(Infectivity, 3)1               1.238e+04  8.562e+03   1.446 0.148141    
poly(Fecundity, 3)1:poly(Infectivity, 3)2               8.107e+03  6.618e+03   1.225 0.220540    
poly(Fecundity, 3)2:poly(Infectivity, 3)2               2.991e+03  6.621e+03   0.452 0.651486    
poly(Fecundity, 3)3:poly(Infectivity, 3)2              -7.348e+03  6.637e+03  -1.107 0.268291    
poly(Fecundity, 3)1:poly(Infectivity, 3)3               2.673e+03  4.458e+03   0.599 0.548871    
poly(Fecundity, 3)2:poly(Infectivity, 3)3               2.713e+02  4.451e+03   0.061 0.951407    
poly(Fecundity, 3)3:poly(Infectivity, 3)3               6.514e+03  4.459e+03   1.461 0.144054    
poly(Fecundity, 3)1:poly(Exposure_survival, 3)1        -2.280e+02  3.206e+03  -0.071 0.943307    
poly(Fecundity, 3)2:poly(Exposure_survival, 3)1         1.119e+03  3.192e+03   0.350 0.725999    
poly(Fecundity, 3)3:poly(Exposure_survival, 3)1        -5.580e+03  3.197e+03  -1.746 0.080877 .  
poly(Fecundity, 3)1:poly(Exposure_survival, 3)2         2.001e+03  3.201e+03   0.625 0.531966    
poly(Fecundity, 3)2:poly(Exposure_survival, 3)2        -7.893e+03  3.186e+03  -2.477 0.013237 *  
poly(Fecundity, 3)3:poly(Exposure_survival, 3)2        -4.014e+03  3.189e+03  -1.259 0.208183    
poly(Fecundity, 3)1:poly(Exposure_survival, 3)3        -1.587e+03  3.197e+03  -0.496 0.619675    
poly(Fecundity, 3)2:poly(Exposure_survival, 3)3        -4.368e+02  3.181e+03  -0.137 0.890759    
poly(Fecundity, 3)3:poly(Exposure_survival, 3)3        -1.114e+03  3.183e+03  -0.350 0.726279    
poly(Fecundity, 3)1:poly(Initial_immunity, 3)1         -3.103e+05  3.708e+04  -8.368  < 2e-16 ***
poly(Fecundity, 3)2:poly(Initial_immunity, 3)1          3.065e+04  3.481e+04   0.881 0.378583    
poly(Fecundity, 3)3:poly(Initial_immunity, 3)1         -8.356e+03  3.157e+04  -0.265 0.791273    
poly(Fecundity, 3)1:poly(Initial_immunity, 3)2         -1.219e+05  2.593e+04  -4.703 2.57e-06 ***
poly(Fecundity, 3)2:poly(Initial_immunity, 3)2          2.858e+04  2.454e+04   1.165 0.244106    
poly(Fecundity, 3)3:poly(Initial_immunity, 3)2         -7.535e+03  2.255e+04  -0.334 0.738285    
poly(Fecundity, 3)1:poly(Initial_immunity, 3)3         -1.480e+04  1.074e+04  -1.378 0.168195    
poly(Fecundity, 3)2:poly(Initial_immunity, 3)3          9.599e+03  1.035e+04   0.927 0.353763    
poly(Fecundity, 3)3:poly(Initial_immunity, 3)3         -3.038e+03  9.800e+03  -0.310 0.756532    
poly(Fecundity, 3)1:Incidence                          -6.962e+03  2.629e+03  -2.648 0.008107 ** 
poly(Fecundity, 3)2:Incidence                           1.247e+03  2.618e+03   0.476 0.633782    
poly(Fecundity, 3)3:Incidence                           5.323e+02  2.621e+03   0.203 0.839074    
poly(Fecundity, 3)1:I(Incidence^2)                      1.800e+05  7.438e+04   2.420 0.015513 *  
poly(Fecundity, 3)2:I(Incidence^2)                     -2.225e+04  7.402e+04  -0.301 0.763755    
poly(Fecundity, 3)3:I(Incidence^2)                     -2.165e+04  7.410e+04  -0.292 0.770161    
poly(Fecundity, 3)1:I(Incidence^3)                             NA         NA      NA       NA    
poly(Fecundity, 3)2:I(Incidence^3)                             NA         NA      NA       NA    
poly(Fecundity, 3)3:I(Incidence^3)                             NA         NA      NA       NA    
poly(Fecundity, 3)1:poly(In_migration, 3)1              5.433e+03  3.196e+03   1.700 0.089154 .  
poly(Fecundity, 3)2:poly(In_migration, 3)1              7.571e+02  3.180e+03   0.238 0.811813    
poly(Fecundity, 3)3:poly(In_migration, 3)1              2.029e+03  3.182e+03   0.638 0.523639    
poly(Fecundity, 3)1:poly(In_migration, 3)2             -3.222e+03  3.198e+03  -1.007 0.313781    
poly(Fecundity, 3)2:poly(In_migration, 3)2             -3.845e+02  3.182e+03  -0.121 0.903824    
poly(Fecundity, 3)3:poly(In_migration, 3)2             -7.064e+03  3.184e+03  -2.218 0.026539 *  
poly(Fecundity, 3)1:poly(In_migration, 3)3             -2.390e+03  3.200e+03  -0.747 0.455124    
poly(Fecundity, 3)2:poly(In_migration, 3)3              2.349e+03  3.185e+03   0.738 0.460683    
poly(Fecundity, 3)3:poly(In_migration, 3)3             -1.358e+02  3.187e+03  -0.043 0.966003    
poly(Infectivity, 3)1:poly(Exposure_survival, 3)1       1.589e+04  8.597e+03   1.848 0.064611 .  
poly(Infectivity, 3)2:poly(Exposure_survival, 3)1      -5.839e+03  6.653e+03  -0.878 0.380130    
poly(Infectivity, 3)3:poly(Exposure_survival, 3)1       4.129e+03  4.468e+03   0.924 0.355401    
poly(Infectivity, 3)1:poly(Exposure_survival, 3)2      -1.068e+04  8.564e+03  -1.247 0.212548    
poly(Infectivity, 3)2:poly(Exposure_survival, 3)2      -6.544e+02  6.637e+03  -0.099 0.921459    
poly(Infectivity, 3)3:poly(Exposure_survival, 3)2      -9.338e+01  4.458e+03  -0.021 0.983288    
poly(Infectivity, 3)1:poly(Exposure_survival, 3)3      -2.229e+03  8.534e+03  -0.261 0.793905    
poly(Infectivity, 3)2:poly(Exposure_survival, 3)3       1.712e+03  6.620e+03   0.259 0.795958    
poly(Infectivity, 3)3:poly(Exposure_survival, 3)3       3.816e+03  4.448e+03   0.858 0.390955    
poly(Infectivity, 3)1:poly(Initial_immunity, 3)1        2.026e+05  1.632e+05   1.242 0.214326    
poly(Infectivity, 3)2:poly(Initial_immunity, 3)1       -4.299e+04  1.259e+05  -0.341 0.732769    
poly(Infectivity, 3)3:poly(Initial_immunity, 3)1       -5.965e+04  6.543e+04  -0.912 0.361949    
poly(Infectivity, 3)1:poly(Initial_immunity, 3)2        1.125e+05  1.090e+05   1.033 0.301834    
poly(Infectivity, 3)2:poly(Initial_immunity, 3)2        1.921e+05  8.448e+04   2.274 0.022956 *  
poly(Infectivity, 3)3:poly(Initial_immunity, 3)2       -6.304e+04  4.468e+04  -1.411 0.158259    
poly(Infectivity, 3)1:poly(Initial_immunity, 3)3       -7.325e+04  3.864e+04  -1.896 0.057977 .  
poly(Infectivity, 3)2:poly(Initial_immunity, 3)3        7.416e+04  3.038e+04   2.441 0.014645 *  
poly(Infectivity, 3)3:poly(Initial_immunity, 3)3       -1.284e+04  1.697e+04  -0.757 0.449332    
poly(Infectivity, 3)1:Incidence                        -2.520e+04  9.097e+03  -2.771 0.005595 ** 
poly(Infectivity, 3)2:Incidence                         1.677e+03  7.136e+03   0.235 0.814202    
poly(Infectivity, 3)3:Incidence                         1.031e+04  4.336e+03   2.378 0.017397 *  
poly(Infectivity, 3)1:I(Incidence^2)                    5.643e+05  2.475e+05   2.280 0.022601 *  
poly(Infectivity, 3)2:I(Incidence^2)                    3.584e+04  1.936e+05   0.185 0.853139    
poly(Infectivity, 3)3:I(Incidence^2)                   -2.756e+05  1.194e+05  -2.309 0.020962 *  
poly(Infectivity, 3)1:I(Incidence^3)                           NA         NA      NA       NA    
poly(Infectivity, 3)2:I(Incidence^3)                           NA         NA      NA       NA    
poly(Infectivity, 3)3:I(Incidence^3)                           NA         NA      NA       NA    
poly(Infectivity, 3)1:poly(In_migration, 3)1           -4.362e+04  8.709e+03  -5.008 5.49e-07 ***
poly(Infectivity, 3)2:poly(In_migration, 3)1           -8.943e+03  6.765e+03  -1.322 0.186177    
poly(Infectivity, 3)3:poly(In_migration, 3)1           -9.964e+02  4.510e+03  -0.221 0.825145    
poly(Infectivity, 3)1:poly(In_migration, 3)2            7.138e+03  8.606e+03   0.829 0.406840    
poly(Infectivity, 3)2:poly(In_migration, 3)2            9.010e+03  6.676e+03   1.350 0.177114    
poly(Infectivity, 3)3:poly(In_migration, 3)2            4.666e+02  4.473e+03   0.104 0.916929    
poly(Infectivity, 3)1:poly(In_migration, 3)3           -9.396e+02  8.515e+03  -0.110 0.912135    
poly(Infectivity, 3)2:poly(In_migration, 3)3            2.741e+03  6.599e+03   0.415 0.677850    
poly(Infectivity, 3)3:poly(In_migration, 3)3           -6.526e+03  4.441e+03  -1.469 0.141734    
poly(Exposure_survival, 3)1:poly(Initial_immunity, 3)1 -2.005e+04  2.746e+04  -0.730 0.465226    
poly(Exposure_survival, 3)2:poly(Initial_immunity, 3)1  2.078e+04  2.723e+04   0.763 0.445446    
poly(Exposure_survival, 3)3:poly(Initial_immunity, 3)1 -2.489e+04  2.702e+04  -0.921 0.356950    
poly(Exposure_survival, 3)1:poly(Initial_immunity, 3)2 -2.500e+03  1.991e+04  -0.126 0.900107    
poly(Exposure_survival, 3)2:poly(Initial_immunity, 3)2  5.529e+03  1.976e+04   0.280 0.779640    
poly(Exposure_survival, 3)3:poly(Initial_immunity, 3)2 -2.288e+04  1.962e+04  -1.166 0.243531    
poly(Exposure_survival, 3)1:poly(Initial_immunity, 3)3  2.918e+03  9.016e+03   0.324 0.746234    
poly(Exposure_survival, 3)2:poly(Initial_immunity, 3)3 -1.250e+03  8.961e+03  -0.140 0.889050    
poly(Exposure_survival, 3)3:poly(Initial_immunity, 3)3 -8.492e+03  8.911e+03  -0.953 0.340603    
poly(Exposure_survival, 3)1:Incidence                   5.161e+03  2.627e+03   1.965 0.049413 *  
poly(Exposure_survival, 3)2:Incidence                  -4.339e+02  2.620e+03  -0.166 0.868442    
poly(Exposure_survival, 3)3:Incidence                   3.715e+03  2.614e+03   1.421 0.155305    
poly(Exposure_survival, 3)1:I(Incidence^2)             -1.425e+05  7.425e+04  -1.919 0.055031 .  
poly(Exposure_survival, 3)2:I(Incidence^2)             -7.758e+03  7.406e+04  -0.105 0.916579    
poly(Exposure_survival, 3)3:I(Incidence^2)             -1.217e+05  7.392e+04  -1.646 0.099666 .  
poly(Exposure_survival, 3)1:I(Incidence^3)                     NA         NA      NA       NA    
poly(Exposure_survival, 3)2:I(Incidence^3)                     NA         NA      NA       NA    
poly(Exposure_survival, 3)3:I(Incidence^3)                     NA         NA      NA       NA    
poly(Exposure_survival, 3)1:poly(In_migration, 3)1     -3.421e+03  3.187e+03  -1.073 0.283069    
poly(Exposure_survival, 3)2:poly(In_migration, 3)1      3.213e+02  3.180e+03   0.101 0.919534    
poly(Exposure_survival, 3)3:poly(In_migration, 3)1      2.753e+03  3.175e+03   0.867 0.385944    
poly(Exposure_survival, 3)1:poly(In_migration, 3)2      1.939e+03  3.190e+03   0.608 0.543268    
poly(Exposure_survival, 3)2:poly(In_migration, 3)2     -1.849e+03  3.183e+03  -0.581 0.561349    
poly(Exposure_survival, 3)3:poly(In_migration, 3)2      1.045e+04  3.178e+03   3.287 0.001011 ** 
poly(Exposure_survival, 3)1:poly(In_migration, 3)3     -2.273e+03  3.193e+03  -0.712 0.476562    
poly(Exposure_survival, 3)2:poly(In_migration, 3)3     -2.790e+03  3.186e+03  -0.876 0.381163    
poly(Exposure_survival, 3)3:poly(In_migration, 3)3     -3.558e+03  3.180e+03  -1.119 0.263195    
poly(Initial_immunity, 3)1:Incidence                    8.192e+04  2.711e+04   3.021 0.002517 ** 
poly(Initial_immunity, 3)2:Incidence                    1.638e+04  1.923e+04   0.852 0.394213    
poly(Initial_immunity, 3)3:Incidence                   -8.769e+03  8.183e+03  -1.072 0.283892    
poly(Initial_immunity, 3)1:I(Incidence^2)              -1.886e+06  7.478e+05  -2.521 0.011689 *  
poly(Initial_immunity, 3)2:I(Incidence^2)              -3.320e+05  5.320e+05  -0.624 0.532594    
poly(Initial_immunity, 3)3:I(Incidence^2)               1.873e+05  2.285e+05   0.820 0.412200    
poly(Initial_immunity, 3)1:I(Incidence^3)                      NA         NA      NA       NA    
poly(Initial_immunity, 3)2:I(Incidence^3)                      NA         NA      NA       NA    
poly(Initial_immunity, 3)3:I(Incidence^3)                      NA         NA      NA       NA    
poly(Initial_immunity, 3)1:poly(In_migration, 3)1       9.604e+03  2.751e+04   0.349 0.727033    
poly(Initial_immunity, 3)2:poly(In_migration, 3)1      -8.484e+03  1.990e+04  -0.426 0.669939    
poly(Initial_immunity, 3)3:poly(In_migration, 3)1       1.448e+04  8.998e+03   1.609 0.107515    
poly(Initial_immunity, 3)1:poly(In_migration, 3)2      -1.402e+04  2.734e+04  -0.513 0.608199    
poly(Initial_immunity, 3)2:poly(In_migration, 3)2       8.713e+03  1.981e+04   0.440 0.660039    
poly(Initial_immunity, 3)3:poly(In_migration, 3)2      -2.425e+03  8.969e+03  -0.270 0.786846    
poly(Initial_immunity, 3)1:poly(In_migration, 3)3       7.629e+03  2.716e+04   0.281 0.778775    
 [ reached getOption("max.print") -- omitted 14 rows ]
---
Signif. codes:  0 ‘***’ 0.001 ‘**’ 0.01 ‘*’ 0.05 ‘.’ 0.1 ‘ ’ 1

(Dispersion parameter for binomial family taken to be 1)

    Null deviance: 473847  on 514741  degrees of freedom
Residual deviance: 167678  on 514550  degrees of freedom
AIC: 168062

Number of Fisher Scoring iterations: 14

> ####### step model #################################
> 
> ####################################################
> #                                                  #
> #                  WARNING!!!                      #
> #                                                  #
> # Running the next line will take weeks to compute #                                                 
> #                                                  #
> #                                                  #    
> ####################################################
>  
> mdl.log.step <- stepAIC(mdl.log.2,scope=.~.^2)
Start:  AIC=180124.8
Observed ~ Population + I(Population^2) + I(Population^3) + Fecundity + 
    I(Fecundity^2) + I(Fecundity^3) + Infectivity + I(Infectivity^2) + 
    I(Infectivity^3) + Exposure_survival + I(Exposure_survival^2) + 
    I(Exposure_survival^3) + Initial_immunity + I(Initial_immunity^2) + 
    I(Initial_immunity^3) + Incidence + I(Incidence^2) + I(Incidence^3) + 
    In_migration + I(In_migration^2) + I(In_migration^3)


Step:  AIC=180124.8
Observed ~ Population + I(Population^2) + I(Population^3) + Fecundity + 
    I(Fecundity^2) + I(Fecundity^3) + Infectivity + I(Infectivity^2) + 
    I(Infectivity^3) + Exposure_survival + I(Exposure_survival^2) + 
    I(Exposure_survival^3) + Initial_immunity + I(Initial_immunity^2) + 
    I(Initial_immunity^3) + Incidence + I(Incidence^2) + In_migration + 
    I(In_migration^2) + I(In_migration^3)

                                                Df Deviance    AIC
+ I(Infectivity^2):Initial_immunity              1   175541 175585
+ I(Infectivity^3):Initial_immunity              1   175560 175604
+ Infectivity:Initial_immunity                   1   175624 175668
+ Infectivity:I(Initial_immunity^2)              1   176679 176723
+ I(Infectivity^2):I(Initial_immunity^2)         1   176730 176774
+ I(Infectivity^3):I(Initial_immunity^2)         1   176821 176865
+ Infectivity:I(Initial_immunity^3)              1   177709 177753
+ I(Infectivity^2):I(Initial_immunity^3)         1   177780 177824
+ I(Infectivity^3):I(Initial_immunity^3)         1   177866 177910
+ Population:I(Infectivity^3)                    1   179026 179070
+ Population:I(Infectivity^2)                    1   179080 179124
+ Population:Infectivity                         1   179167 179211
+ I(Population^2):I(Infectivity^3)               1   179362 179406
+ Population:I(Population^3)                     1   179384 179428
+ I(Population^2):I(Population^3)                1   179384 179428
+ Population:Incidence                           1   179390 179434
+ I(Population^2):I(Infectivity^2)               1   179400 179444
+ I(Population^3):I(Infectivity^3)               1   179458 179502
+ I(Population^2):Infectivity                    1   179460 179504
+ I(Population^3):I(Infectivity^2)               1   179490 179534
+ Fecundity:I(Initial_immunity^3)                1   179496 179540
+ I(Fecundity^2):I(Initial_immunity^3)           1   179509 179553
+ Fecundity:I(Initial_immunity^2)                1   179512 179556
+ I(Fecundity^2):I(Initial_immunity^2)           1   179517 179561
+ Population:I(Incidence^2)                      1   179528 179572
+ I(Fecundity^3):I(Initial_immunity^3)           1   179538 179582
+ I(Fecundity^3):I(Initial_immunity^2)           1   179539 179583
+ I(Population^3):Infectivity                    1   179541 179585
+ I(Fecundity^2):Initial_immunity                1   179618 179662
+ Fecundity:Initial_immunity                     1   179621 179665
+ I(Fecundity^3):Initial_immunity                1   179631 179675
+ Population:Initial_immunity                    1   179738 179782
+ I(Population^2):Incidence                      1   179744 179788
+ I(Population^2):I(Incidence^2)                 1   179818 179862
+ I(Population^3):Incidence                      1   179824 179868
+ I(Population^2):Initial_immunity               1   179831 179875
+ I(Population^3):Initial_immunity               1   179858 179902
+ Population:I(Initial_immunity^2)               1   179878 179922
+ I(Population^3):I(Incidence^2)                 1   179881 179925
+ I(Population^2):I(Initial_immunity^2)          1   179930 179974
+ I(Population^3):I(Initial_immunity^2)          1   179944 179988
+ Fecundity:Infectivity                          1   179948 179992
+ Fecundity:I(Infectivity^2)                     1   179950 179994
+ I(Fecundity^2):Infectivity                     1   179952 179996
+ I(Fecundity^2):I(Infectivity^2)                1   179954 179998
+ Fecundity:I(Infectivity^3)                     1   179954 179998
+ I(Fecundity^2):I(Infectivity^3)                1   179959 180003
+ I(Fecundity^3):Infectivity                     1   179960 180004
+ Population:I(Initial_immunity^3)               1   179961 180005
+ I(Fecundity^3):I(Infectivity^2)                1   179962 180006
+ I(Fecundity^3):I(Infectivity^3)                1   179967 180011
+ I(Population^2):I(Initial_immunity^3)          1   179989 180033
+ Infectivity:Incidence                          1   179994 180038
+ I(Population^3):I(Initial_immunity^3)          1   179997 180041
+ Initial_immunity:Incidence                     1   179998 180042
+ Infectivity:I(Incidence^2)                     1   180000 180044
+ I(Infectivity^2):Incidence                     1   180000 180044
+ Initial_immunity:I(Incidence^2)                1   180004 180048
+ I(Infectivity^2):I(Incidence^2)                1   180006 180050
+ I(Infectivity^3):Incidence                     1   180007 180051
+ I(Infectivity^3):I(Incidence^2)                1   180012 180056
+ I(Initial_immunity^2):Incidence                1   180020 180064
+ I(Infectivity^3):In_migration                  1   180024 180068
+ I(Initial_immunity^2):I(Incidence^2)           1   180024 180068
+ I(Infectivity^3):I(In_migration^2)             1   180027 180071
+ I(Infectivity^2):In_migration                  1   180028 180072
+ I(Infectivity^2):I(In_migration^2)             1   180029 180073
+ Infectivity:In_migration                       1   180033 180077
+ Infectivity:I(In_migration^2)                  1   180033 180077
+ I(Infectivity^3):I(In_migration^3)             1   180034 180078
+ I(Infectivity^2):I(In_migration^3)             1   180036 180080
+ I(Initial_immunity^3):Incidence                1   180038 180082
+ Infectivity:I(In_migration^3)                  1   180039 180083
+ I(Initial_immunity^3):I(Incidence^2)           1   180041 180085
+ I(Population^3):I(Fecundity^2)                 1   180049 180093
+ I(Population^2):I(Fecundity^2)                 1   180049 180093
+ I(Population^3):I(Fecundity^3)                 1   180049 180093
+ I(Population^2):I(Fecundity^3)                 1   180050 180094
+ I(Population^3):Fecundity                      1   180050 180094
+ I(Population^2):Fecundity                      1   180051 180095
+ Population:I(Fecundity^2)                      1   180054 180098
+ Population:I(Fecundity^3)                      1   180054 180098
+ Population:Fecundity                           1   180056 180100
+ I(Initial_immunity^3):In_migration             1   180066 180110
+ I(Initial_immunity^3):I(In_migration^2)        1   180067 180111
+ I(Initial_immunity^3):I(In_migration^3)        1   180069 180113
+ I(Initial_immunity^2):In_migration             1   180070 180114
+ Incidence:In_migration                         1   180070 180114
+ I(Initial_immunity^2):I(In_migration^2)        1   180071 180115
+ I(Initial_immunity^2):I(In_migration^3)        1   180072 180116
+ I(Incidence^2):In_migration                    1   180072 180116
+ Incidence:I(In_migration^2)                    1   180072 180116
+ Fecundity:Incidence                            1   180074 180118
+ Incidence:I(In_migration^3)                    1   180074 180118
+ I(Incidence^2):I(In_migration^2)               1   180074 180118
+ I(Fecundity^2):Incidence                       1   180074 180118
+ I(Fecundity^3):Incidence                       1   180075 180119
+ Fecundity:I(Incidence^2)                       1   180075 180119
+ I(Incidence^2):I(In_migration^3)               1   180075 180119
+ I(Fecundity^2):I(Incidence^2)                  1   180076 180120
+ I(Fecundity^3):I(Incidence^2)                  1   180077 180121
+ Initial_immunity:I(In_migration^3)             1   180078 180122
+ Initial_immunity:I(In_migration^2)             1   180078 180122
+ Initial_immunity:In_migration                  1   180079 180123
- I(Fecundity^3)                                 1   180083 180123
- Fecundity                                      1   180083 180123
- I(Fecundity^2)                                 1   180083 180123
- In_migration                                   1   180083 180123
- Exposure_survival                              1   180083 180123
- I(Exposure_survival^2)                         1   180084 180124
- I(Exposure_survival^3)                         1   180084 180124
- I(In_migration^2)                              1   180085 180125
<none>                                               180083 180125
+ Exposure_survival:I(Initial_immunity^3)        1   180081 180125
+ Exposure_survival:In_migration                 1   180081 180125
+ Exposure_survival:I(Initial_immunity^2)        1   180081 180125
- I(In_migration^3)                              1   180085 180125
+ I(Exposure_survival^2):In_migration            1   180081 180125
+ I(Fecundity^3):In_migration                    1   180081 180125
+ I(Exposure_survival^2):I(Initial_immunity^3)   1   180081 180125
+ I(Exposure_survival^2):I(Initial_immunity^2)   1   180081 180125
+ I(Fecundity^2):In_migration                    1   180081 180125
+ I(Population^3):I(Exposure_survival^3)         1   180081 180125
+ Fecundity:In_migration                         1   180081 180125
+ I(Exposure_survival^3):I(Initial_immunity^3)   1   180081 180125
+ I(Exposure_survival^3):I(Initial_immunity^2)   1   180081 180125
+ I(Exposure_survival^2):Initial_immunity        1   180082 180126
+ Exposure_survival:Initial_immunity             1   180082 180126
+ I(Exposure_survival^3):In_migration            1   180082 180126
+ I(Population^2):I(Exposure_survival^3)         1   180082 180126
+ Exposure_survival:I(In_migration^2)            1   180082 180126
+ I(Exposure_survival^3):Initial_immunity        1   180082 180126
+ I(Exposure_survival^2):I(In_migration^2)       1   180082 180126
+ In_migration:I(In_migration^3)                 1   180082 180126
+ I(In_migration^2):I(In_migration^3)            1   180082 180126
+ I(Exposure_survival^3):I(Incidence^2)          1   180082 180126
+ I(Population^3):I(Exposure_survival^2)         1   180082 180126
+ I(Exposure_survival^2):I(In_migration^3)       1   180082 180126
+ Exposure_survival:I(In_migration^3)            1   180082 180126
+ Infectivity:Exposure_survival                  1   180082 180126
+ I(Infectivity^2):Exposure_survival             1   180082 180126
+ I(Infectivity^3):Exposure_survival             1   180082 180126
+ I(Population^2):I(Exposure_survival^2)         1   180082 180126
+ I(Exposure_survival^3):I(In_migration^2)       1   180082 180126
+ I(Population^3):In_migration                   1   180082 180126
+ I(Fecundity^3):I(In_migration^2)               1   180082 180126
+ I(Fecundity^2):I(In_migration^2)               1   180082 180126
+ I(Population^2):In_migration                   1   180082 180126
+ Fecundity:I(In_migration^2)                    1   180082 180126
+ I(Exposure_survival^2):I(Incidence^2)          1   180082 180126
+ Population:I(Exposure_survival^3)              1   180082 180126
+ I(Exposure_survival^3):I(In_migration^3)       1   180082 180126
+ I(Exposure_survival^3):Incidence               1   180082 180126
+ Population:I(In_migration^3)                   1   180082 180126
+ Population:In_migration                        1   180082 180126
+ Infectivity:I(Exposure_survival^2)             1   180082 180126
+ Infectivity:I(Infectivity^3)                   1   180082 180126
+ I(Infectivity^2):I(Infectivity^3)              1   180082 180126
+ I(Infectivity^2):I(Exposure_survival^2)        1   180082 180126
+ I(Fecundity^3):I(In_migration^3)               1   180082 180126
+ I(Population^3):Exposure_survival              1   180082 180126
+ I(Fecundity^2):I(In_migration^3)               1   180082 180126
+ I(Infectivity^3):I(Exposure_survival^2)        1   180082 180126
+ Population:I(Exposure_survival^2)              1   180082 180126
+ I(Exposure_survival^2):Incidence               1   180083 180127
+ Fecundity:I(In_migration^3)                    1   180083 180127
+ Exposure_survival:I(Incidence^2)               1   180083 180127
+ I(Initial_immunity^2):I(Initial_immunity^3)    1   180083 180127
+ Infectivity:I(Exposure_survival^3)             1   180083 180127
+ I(Population^2):Exposure_survival              1   180083 180127
+ I(Infectivity^2):I(Exposure_survival^3)        1   180083 180127
+ I(Infectivity^3):I(Exposure_survival^3)        1   180083 180127
+ Fecundity:Exposure_survival                    1   180083 180127
+ I(Population^2):I(In_migration^3)              1   180083 180127
+ Initial_immunity:I(Initial_immunity^3)         1   180083 180127
+ I(Fecundity^3):I(Exposure_survival^3)          1   180083 180127
+ Population:I(In_migration^2)                   1   180083 180127
+ I(Fecundity^2):Exposure_survival               1   180083 180127
+ I(Fecundity^3):Exposure_survival               1   180083 180127
+ I(Fecundity^3):I(Exposure_survival^2)          1   180083 180127
+ I(Population^3):I(In_migration^3)              1   180083 180127
+ Exposure_survival:Incidence                    1   180083 180127
+ I(Fecundity^2):I(Exposure_survival^2)          1   180083 180127
+ Exposure_survival:I(Exposure_survival^3)       1   180083 180127
+ I(Exposure_survival^2):I(Exposure_survival^3)  1   180083 180127
+ I(Fecundity^2):I(Exposure_survival^3)          1   180083 180127
+ Fecundity:I(Exposure_survival^2)               1   180083 180127
+ Population:Exposure_survival                   1   180083 180127
+ Fecundity:I(Exposure_survival^3)               1   180083 180127
+ I(Population^3):I(In_migration^2)              1   180083 180127
+ I(Population^2):I(In_migration^2)              1   180083 180127
+ Fecundity:I(Fecundity^3)                       1   180083 180127
+ I(Fecundity^2):I(Fecundity^3)                  1   180083 180127
- I(Initial_immunity^2)                          1   180105 180145
- I(Initial_immunity^3)                          1   180139 180179
- I(Infectivity^3)                               1   180244 180284
- I(Infectivity^2)                               1   180468 180508
- I(Incidence^2)                                 1   180891 180931
- Initial_immunity                               1   180958 180998
- Infectivity                                    1   181247 181287
- Incidence                                      1   182011 182051
- I(Population^3)                                1   182914 182954
- I(Population^2)                                1   183614 183654
- Population                                     1   187512 187552

Step:  AIC=175585
Observed ~ Population + I(Population^2) + I(Population^3) + Fecundity + 
    I(Fecundity^2) + I(Fecundity^3) + Infectivity + I(Infectivity^2) + 
    I(Infectivity^3) + Exposure_survival + I(Exposure_survival^2) + 
    I(Exposure_survival^3) + Initial_immunity + I(Initial_immunity^2) + 
    I(Initial_immunity^3) + Incidence + I(Incidence^2) + In_migration + 
    I(In_migration^2) + I(In_migration^3) + I(Infectivity^2):Initial_immunity

                                                Df Deviance    AIC
+ Population:Incidence                           1   174104 174150
+ Population:I(Incidence^2)                      1   174347 174393
+ I(Population^2):Incidence                      1   174721 174767
+ Fecundity:I(Initial_immunity^3)                1   174853 174899
+ I(Population^2):I(Incidence^2)                 1   174864 174910
+ I(Fecundity^2):I(Initial_immunity^3)           1   174868 174914
+ Fecundity:I(Initial_immunity^2)                1   174872 174918
+ I(Population^3):Incidence                      1   174876 174922
+ I(Fecundity^2):I(Initial_immunity^2)           1   174876 174922
+ I(Fecundity^3):I(Initial_immunity^3)           1   174901 174947
+ I(Fecundity^3):I(Initial_immunity^2)           1   174902 174948
+ I(Population^2):I(Population^3)                1   174903 174949
+ Population:I(Population^3)                     1   174903 174949
+ I(Population^3):I(Incidence^2)                 1   174993 175039
+ I(Fecundity^2):Initial_immunity                1   174996 175042
+ Fecundity:Initial_immunity                     1   175000 175046
+ I(Fecundity^3):Initial_immunity                1   175011 175057
+ I(Infectivity^2):Incidence                     1   175181 175227
+ Infectivity:Incidence                          1   175183 175229
+ I(Infectivity^3):Incidence                     1   175188 175234
+ I(Infectivity^2):I(Incidence^2)                1   175209 175255
+ Infectivity:I(Incidence^2)                     1   175211 175257
+ I(Infectivity^3):I(Incidence^2)                1   175216 175262
+ Initial_immunity:Incidence                     1   175245 175291
+ Initial_immunity:I(Incidence^2)                1   175270 175316
+ Infectivity:I(Initial_immunity^2)              1   175305 175351
+ Infectivity:I(Initial_immunity^3)              1   175321 175367
+ I(Initial_immunity^2):Incidence                1   175327 175373
+ I(Initial_immunity^2):I(Incidence^2)           1   175344 175390
+ I(Infectivity^2):I(Initial_immunity^3)         1   175352 175398
+ I(Infectivity^2):I(Initial_immunity^2)         1   175358 175404
+ I(Infectivity^3):I(Initial_immunity^3)         1   175377 175423
+ I(Initial_immunity^3):Incidence                1   175394 175440
+ I(Infectivity^3):I(Initial_immunity^2)         1   175398 175444
+ I(Initial_immunity^3):I(Incidence^2)           1   175405 175451
+ Population:Infectivity                         1   175415 175461
+ Population:I(Infectivity^2)                    1   175424 175470
+ Population:I(Infectivity^3)                    1   175434 175480
+ Fecundity:Infectivity                          1   175445 175491
+ I(Fecundity^2):Infectivity                     1   175449 175495
+ Fecundity:I(Infectivity^2)                     1   175449 175495
+ I(Fecundity^2):I(Infectivity^2)                1   175453 175499
+ Fecundity:I(Infectivity^3)                     1   175455 175501
+ I(Fecundity^3):Infectivity                     1   175455 175501
+ I(Fecundity^2):I(Infectivity^3)                1   175459 175505
+ I(Fecundity^3):I(Infectivity^2)                1   175460 175506
+ I(Fecundity^3):I(Infectivity^3)                1   175466 175512
+ I(Population^2):Infectivity                    1   175471 175517
+ I(Population^2):I(Infectivity^2)               1   175479 175525
+ I(Population^2):I(Fecundity^2)                 1   175480 175526
+ I(Population^3):I(Fecundity^2)                 1   175480 175526
+ I(Population^2):I(Fecundity^3)                 1   175481 175527
+ I(Population^3):I(Fecundity^3)                 1   175481 175527
+ I(Population^3):Fecundity                      1   175482 175528
+ I(Population^2):Fecundity                      1   175482 175528
+ I(Infectivity^3):In_migration                  1   175483 175529
+ I(Population^3):Infectivity                    1   175483 175529
+ Population:I(Fecundity^2)                      1   175485 175531
+ Population:I(Fecundity^3)                      1   175486 175532
+ I(Infectivity^2):In_migration                  1   175486 175532
+ I(Population^2):I(Infectivity^3)               1   175487 175533
+ Population:Fecundity                           1   175488 175534
+ I(Infectivity^3):I(In_migration^2)             1   175489 175535
+ I(Population^3):I(Infectivity^2)               1   175491 175537
+ I(Infectivity^2):I(In_migration^2)             1   175491 175537
+ Infectivity:In_migration                       1   175492 175538
+ Infectivity:I(In_migration^2)                  1   175495 175541
+ I(Infectivity^3):I(In_migration^3)             1   175497 175543
+ I(Infectivity^2):I(In_migration^3)             1   175498 175544
+ I(Population^3):I(Infectivity^3)               1   175499 175545
+ Infectivity:I(In_migration^3)                  1   175500 175546
+ Population:I(Initial_immunity^2)               1   175515 175561
+ Population:Initial_immunity                    1   175516 175562
+ Population:I(Initial_immunity^3)               1   175517 175563
+ I(Population^2):I(Initial_immunity^2)          1   175519 175565
+ I(Population^2):I(Initial_immunity^3)          1   175520 175566
+ I(Population^3):I(Initial_immunity^2)          1   175521 175567
+ I(Population^3):I(Initial_immunity^3)          1   175521 175567
+ I(Initial_immunity^3):In_migration             1   175522 175568
+ I(Population^2):Initial_immunity               1   175523 175569
+ I(Initial_immunity^3):I(In_migration^2)        1   175523 175569
+ I(Population^3):Initial_immunity               1   175524 175570
+ I(Initial_immunity^3):I(In_migration^3)        1   175525 175571
+ Incidence:In_migration                         1   175527 175573
+ I(Initial_immunity^2):I(In_migration^2)        1   175527 175573
+ I(Initial_immunity^2):In_migration             1   175528 175574
+ I(Initial_immunity^2):I(In_migration^3)        1   175528 175574
+ Fecundity:Incidence                            1   175529 175575
+ I(Incidence^2):In_migration                    1   175529 175575
+ Incidence:I(In_migration^2)                    1   175529 175575
+ I(Fecundity^2):Incidence                       1   175529 175575
+ I(Fecundity^3):Incidence                       1   175530 175576
+ Fecundity:I(Incidence^2)                       1   175531 175577
+ Incidence:I(In_migration^3)                    1   175531 175577
+ I(Incidence^2):I(In_migration^2)               1   175531 175577
+ I(Fecundity^2):I(Incidence^2)                  1   175531 175577
+ I(Fecundity^3):I(Incidence^2)                  1   175532 175578
+ I(Incidence^2):I(In_migration^3)               1   175532 175578
+ Infectivity:Initial_immunity                   1   175535 175581
+ Initial_immunity:I(In_migration^3)             1   175536 175582
+ Initial_immunity:I(In_migration^2)             1   175536 175582
- I(Fecundity^3)                                 1   175541 175583
- Fecundity                                      1   175541 175583
+ Initial_immunity:I(Initial_immunity^3)         1   175537 175583
- I(Fecundity^2)                                 1   175541 175583
+ I(Initial_immunity^2):I(Initial_immunity^3)    1   175537 175583
- Exposure_survival                              1   175542 175584
+ Initial_immunity:In_migration                  1   175538 175584
- I(In_migration^2)                              1   175542 175584
- I(Exposure_survival^2)                         1   175542 175584
- I(Exposure_survival^3)                         1   175542 175584
- I(In_migration^3)                              1   175542 175584
+ Infectivity:I(Infectivity^3)                   1   175539 175585
+ I(Infectivity^2):I(Infectivity^3)              1   175539 175585
- In_migration                                   1   175543 175585
<none>                                               175541 175585
+ Exposure_survival:I(Initial_immunity^3)        1   175539 175585
+ I(Infectivity^3):Initial_immunity              1   175539 175585
+ I(Fecundity^3):In_migration                    1   175539 175585
+ I(Population^3):In_migration                   1   175539 175585
+ I(Fecundity^2):In_migration                    1   175539 175585
+ Fecundity:In_migration                         1   175539 175585
+ Exposure_survival:I(Initial_immunity^2)        1   175539 175585
+ I(Population^2):In_migration                   1   175539 175585
+ I(Exposure_survival^2):I(Initial_immunity^3)   1   175539 175585
+ Exposure_survival:In_migration                 1   175540 175586
+ I(Population^3):I(Exposure_survival^3)         1   175540 175586
+ I(Exposure_survival^2):I(Initial_immunity^2)   1   175540 175586
+ I(Exposure_survival^3):I(Initial_immunity^3)   1   175540 175586
+ I(Exposure_survival^2):In_migration            1   175540 175586
+ I(Exposure_survival^3):I(Initial_immunity^2)   1   175540 175586
+ I(Population^2):I(Exposure_survival^3)         1   175540 175586
+ I(Exposure_survival^3):I(Incidence^2)          1   175540 175586
+ I(Exposure_survival^2):Initial_immunity        1   175540 175586
+ Population:In_migration                        1   175540 175586
+ Exposure_survival:Initial_immunity             1   175540 175586
+ I(Exposure_survival^3):In_migration            1   175540 175586
+ I(Population^3):I(Exposure_survival^2)         1   175540 175586
+ Exposure_survival:I(In_migration^2)            1   175540 175586
+ I(Exposure_survival^2):I(In_migration^2)       1   175540 175586
+ I(Exposure_survival^3):Initial_immunity        1   175540 175586
+ In_migration:I(In_migration^3)                 1   175540 175586
+ I(In_migration^2):I(In_migration^3)            1   175540 175586
+ I(Exposure_survival^2):I(In_migration^3)       1   175540 175586
+ I(Fecundity^3):I(In_migration^2)               1   175540 175586
+ I(Fecundity^2):I(In_migration^2)               1   175540 175586
+ Exposure_survival:I(In_migration^3)            1   175540 175586
+ I(Population^2):I(Exposure_survival^2)         1   175540 175586
+ Fecundity:I(In_migration^2)                    1   175540 175586
+ Infectivity:Exposure_survival                  1   175540 175586
+ I(Exposure_survival^2):I(Incidence^2)          1   175540 175586
+ I(Exposure_survival^3):I(In_migration^2)       1   175540 175586
+ I(Infectivity^2):Exposure_survival             1   175540 175586
+ I(Exposure_survival^3):Incidence               1   175540 175586
+ I(Infectivity^3):Exposure_survival             1   175540 175586
+ Population:I(Exposure_survival^3)              1   175540 175586
+ I(Exposure_survival^3):I(In_migration^3)       1   175540 175586
+ I(Fecundity^3):I(In_migration^3)               1   175541 175587
+ I(Fecundity^2):I(In_migration^3)               1   175541 175587
+ Fecundity:I(In_migration^3)                    1   175541 175587
+ I(Population^3):I(In_migration^2)              1   175541 175587
+ I(Population^3):Exposure_survival              1   175541 175587
+ I(Exposure_survival^2):Incidence               1   175541 175587
+ Population:I(Exposure_survival^2)              1   175541 175587
+ Infectivity:I(Exposure_survival^2)             1   175541 175587
+ Exposure_survival:I(Incidence^2)               1   175541 175587
+ I(Population^2):I(In_migration^2)              1   175541 175587
+ I(Infectivity^2):I(Exposure_survival^2)        1   175541 175587
+ I(Infectivity^3):I(Exposure_survival^2)        1   175541 175587
+ I(Population^2):Exposure_survival              1   175541 175587
+ Infectivity:I(Exposure_survival^3)             1   175541 175587
+ Fecundity:Exposure_survival                    1   175541 175587
+ I(Infectivity^2):I(Exposure_survival^3)        1   175541 175587
+ I(Fecundity^3):I(Exposure_survival^3)          1   175541 175587
+ I(Infectivity^3):I(Exposure_survival^3)        1   175541 175587
+ I(Fecundity^3):Exposure_survival               1   175541 175587
+ I(Fecundity^2):Exposure_survival               1   175541 175587
+ I(Fecundity^3):I(Exposure_survival^2)          1   175541 175587
+ I(Exposure_survival^2):I(Exposure_survival^3)  1   175541 175587
+ Exposure_survival:I(Exposure_survival^3)       1   175541 175587
+ Exposure_survival:Incidence                    1   175541 175587
+ Population:I(In_migration^3)                   1   175541 175587
+ I(Population^3):I(In_migration^3)              1   175541 175587
+ I(Fecundity^2):I(Exposure_survival^2)          1   175541 175587
+ I(Fecundity^2):I(Exposure_survival^3)          1   175541 175587
+ I(Population^2):I(In_migration^3)              1   175541 175587
+ Fecundity:I(Exposure_survival^2)               1   175541 175587
+ Population:I(In_migration^2)                   1   175541 175587
+ Population:Exposure_survival                   1   175541 175587
+ Fecundity:I(Exposure_survival^3)               1   175541 175587
+ Fecundity:I(Fecundity^3)                       1   175541 175587
+ I(Fecundity^2):I(Fecundity^3)                  1   175541 175587
- I(Initial_immunity^3)                          1   175589 175631
- I(Infectivity^3)                               1   175626 175668
- I(Initial_immunity^2)                          1   175668 175710
- I(Incidence^2)                                 1   176328 176370
- Infectivity                                    1   176788 176830
- Incidence                                      1   177458 177500
- I(Population^3)                                1   178049 178091
- I(Population^2)                                1   178698 178740
- I(Infectivity^2):Initial_immunity              1   180083 180125
- Population                                     1   182495 182537

Step:  AIC=174150.2
Observed ~ Population + I(Population^2) + I(Population^3) + Fecundity + 
    I(Fecundity^2) + I(Fecundity^3) + Infectivity + I(Infectivity^2) + 
    I(Infectivity^3) + Exposure_survival + I(Exposure_survival^2) + 
    I(Exposure_survival^3) + Initial_immunity + I(Initial_immunity^2) + 
    I(Initial_immunity^3) + Incidence + I(Incidence^2) + In_migration + 
    I(In_migration^2) + I(In_migration^3) + I(Infectivity^2):Initial_immunity + 
    Population:Incidence

                                                Df Deviance    AIC
+ I(Population^2):I(Incidence^2)                 1   172445 172493
+ I(Population^3):I(Incidence^2)                 1   172547 172595
+ I(Population^2):Incidence                      1   172579 172627
+ I(Population^3):Incidence                      1   172726 172774
+ Fecundity:I(Initial_immunity^3)                1   173342 173390
+ I(Fecundity^2):I(Initial_immunity^3)           1   173358 173406
+ Fecundity:I(Initial_immunity^2)                1   173370 173418
+ I(Fecundity^2):I(Initial_immunity^2)           1   173375 173423
+ I(Fecundity^3):I(Initial_immunity^3)           1   173394 173442
+ I(Fecundity^3):I(Initial_immunity^2)           1   173402 173450
+ Population:I(Population^3)                     1   173498 173546
+ I(Population^2):I(Population^3)                1   173498 173546
+ I(Fecundity^2):Initial_immunity                1   173517 173565
+ Fecundity:Initial_immunity                     1   173522 173570
+ I(Fecundity^3):Initial_immunity                1   173533 173581
+ Population:I(Incidence^2)                      1   173770 173818
+ Population:Infectivity                         1   173861 173909
+ Population:I(Infectivity^2)                    1   173887 173935
+ Population:I(Infectivity^3)                    1   173913 173961
+ Infectivity:I(Initial_immunity^3)              1   173915 173963
+ Infectivity:I(Initial_immunity^2)              1   173923 173971
+ I(Infectivity^2):I(Initial_immunity^3)         1   173936 173984
+ I(Population^2):Infectivity                    1   173941 173989
+ I(Infectivity^2):I(Initial_immunity^2)         1   173951 173999
+ I(Infectivity^3):I(Initial_immunity^3)         1   173953 174001
+ I(Population^3):Infectivity                    1   173962 174010
+ Population:I(Initial_immunity^2)               1   173964 174012
+ I(Population^2):I(Infectivity^2)               1   173964 174012
+ I(Infectivity^3):Incidence                     1   173966 174014
+ Population:I(Initial_immunity^3)               1   173968 174016
+ I(Infectivity^3):I(Initial_immunity^2)         1   173973 174021
+ I(Infectivity^2):Incidence                     1   173974 174022
+ I(Population^2):I(Initial_immunity^2)          1   173978 174026
+ I(Population^2):I(Initial_immunity^3)          1   173979 174027
+ I(Infectivity^3):I(Incidence^2)                1   173982 174030
+ Population:Initial_immunity                    1   173983 174031
+ I(Population^3):I(Initial_immunity^2)          1   173983 174031
+ I(Population^3):I(Initial_immunity^3)          1   173983 174031
+ I(Population^3):I(Infectivity^2)               1   173984 174032
+ I(Population^2):I(Infectivity^3)               1   173985 174033
+ Infectivity:Incidence                          1   173989 174037
+ I(Infectivity^2):I(Incidence^2)                1   173990 174038
+ I(Population^2):Initial_immunity               1   173999 174047
+ Infectivity:I(Incidence^2)                     1   174004 174052
+ I(Population^3):I(Infectivity^3)               1   174004 174052
+ I(Population^3):Initial_immunity               1   174004 174052
+ Fecundity:Infectivity                          1   174014 174062
+ I(Fecundity^2):Infectivity                     1   174018 174066
+ Fecundity:I(Infectivity^2)                     1   174018 174066
+ I(Fecundity^2):I(Infectivity^2)                1   174022 174070
+ Fecundity:I(Infectivity^3)                     1   174024 174072
+ I(Fecundity^3):Infectivity                     1   174024 174072
+ I(Fecundity^2):I(Infectivity^3)                1   174028 174076
+ I(Fecundity^3):I(Infectivity^2)                1   174029 174077
+ I(Fecundity^3):I(Infectivity^3)                1   174034 174082
+ I(Population^2):I(Fecundity^2)                 1   174034 174082
+ I(Population^3):I(Fecundity^2)                 1   174035 174083
+ I(Population^2):I(Fecundity^3)                 1   174035 174083
+ I(Population^3):I(Fecundity^3)                 1   174036 174084
+ I(Population^2):Fecundity                      1   174037 174085
+ I(Population^3):Fecundity                      1   174037 174085
+ Population:I(Fecundity^2)                      1   174039 174087
+ Population:I(Fecundity^3)                      1   174040 174088
+ Population:Fecundity                           1   174042 174090
+ I(Infectivity^3):In_migration                  1   174048 174096
+ I(Infectivity^2):In_migration                  1   174051 174099
+ I(Infectivity^3):I(In_migration^2)             1   174054 174102
+ I(Infectivity^2):I(In_migration^2)             1   174056 174104
+ Infectivity:In_migration                       1   174056 174104
+ Infectivity:I(In_migration^2)                  1   174059 174107
+ I(Infectivity^3):I(In_migration^3)             1   174061 174109
+ I(Infectivity^2):I(In_migration^3)             1   174062 174110
+ Infectivity:I(In_migration^3)                  1   174065 174113
+ Initial_immunity:Incidence                     1   174070 174118
+ Initial_immunity:I(Incidence^2)                1   174077 174125
+ I(Initial_immunity^3):In_migration             1   174081 174129
+ I(Initial_immunity^3):I(In_migration^2)        1   174082 174130
+ I(Initial_immunity^3):I(In_migration^3)        1   174085 174133
+ Incidence:In_migration                         1   174085 174133
+ Fecundity:Incidence                            1   174086 174134
+ I(Fecundity^2):Incidence                       1   174087 174135
+ I(Incidence^2):In_migration                    1   174087 174135
+ I(Initial_immunity^2):I(In_migration^2)        1   174088 174136
+ I(Initial_immunity^2):In_migration             1   174088 174136
+ Incidence:I(In_migration^2)                    1   174088 174136
+ I(Initial_immunity^2):I(In_migration^3)        1   174088 174136
+ I(Fecundity^3):Incidence                       1   174089 174137
+ Fecundity:I(Incidence^2)                       1   174089 174137
+ I(Fecundity^2):I(Incidence^2)                  1   174090 174138
+ I(Incidence^2):I(In_migration^2)               1   174090 174138
+ Incidence:I(In_migration^3)                    1   174091 174139
+ I(Fecundity^3):I(Incidence^2)                  1   174091 174139
+ I(Incidence^2):I(In_migration^3)               1   174093 174141
+ Initial_immunity:I(In_migration^3)             1   174098 174146
+ I(Initial_immunity^2):I(Initial_immunity^3)    1   174098 174146
+ Initial_immunity:I(In_migration^2)             1   174098 174146
+ Initial_immunity:I(Initial_immunity^3)         1   174098 174146
+ I(Initial_immunity^2):Incidence                1   174099 174147
+ Initial_immunity:In_migration                  1   174100 174148
- I(Fecundity^3)                                 1   174104 174148
- Fecundity                                      1   174104 174148
- I(Fecundity^2)                                 1   174104 174148
- Exposure_survival                              1   174105 174149
- I(In_migration^2)                              1   174105 174149
+ I(Infectivity^3):Initial_immunity              1   174101 174149
- I(Exposure_survival^2)                         1   174105 174149
+ I(Initial_immunity^2):I(Incidence^2)           1   174101 174149
- I(Exposure_survival^3)                         1   174105 174149
- I(In_migration^3)                              1   174105 174149
+ I(Population^3):In_migration                   1   174102 174150
+ I(Population^2):In_migration                   1   174102 174150
<none>                                               174104 174150
- In_migration                                   1   174106 174150
+ Exposure_survival:I(Initial_immunity^3)        1   174102 174150
+ I(Fecundity^3):In_migration                    1   174102 174150
+ I(Fecundity^2):In_migration                    1   174102 174150
+ Exposure_survival:I(Initial_immunity^2)        1   174102 174150
+ Population:In_migration                        1   174103 174151
+ Fecundity:In_migration                         1   174103 174151
+ I(Exposure_survival^2):I(Initial_immunity^3)   1   174103 174151
+ I(Exposure_survival^2):I(Initial_immunity^2)   1   174103 174151
+ I(Population^3):I(Exposure_survival^3)         1   174103 174151
+ Exposure_survival:In_migration                 1   174103 174151
+ I(Exposure_survival^3):I(Initial_immunity^3)   1   174103 174151
+ I(Exposure_survival^2):In_migration            1   174103 174151
+ I(Exposure_survival^3):I(Initial_immunity^2)   1   174103 174151
+ I(Population^2):I(Exposure_survival^3)         1   174103 174151
+ I(Exposure_survival^3):I(Incidence^2)          1   174103 174151
+ I(Exposure_survival^2):Initial_immunity        1   174103 174151
+ Exposure_survival:Initial_immunity             1   174103 174151
+ I(Population^3):I(Exposure_survival^2)         1   174103 174151
+ I(Exposure_survival^3):In_migration            1   174103 174151
+ Exposure_survival:I(In_migration^2)            1   174103 174151
+ I(Exposure_survival^2):I(In_migration^2)       1   174103 174151
+ I(Exposure_survival^3):Initial_immunity        1   174103 174151
+ I(In_migration^2):I(In_migration^3)            1   174103 174151
+ In_migration:I(In_migration^3)                 1   174103 174151
+ I(Exposure_survival^2):I(In_migration^3)       1   174103 174151
+ I(Fecundity^3):I(In_migration^2)               1   174103 174151
+ I(Fecundity^2):I(In_migration^2)               1   174103 174151
+ Exposure_survival:I(In_migration^3)            1   174103 174151
+ I(Population^2):I(Exposure_survival^2)         1   174103 174151
+ Fecundity:I(In_migration^2)                    1   174103 174151
+ I(Exposure_survival^2):I(Incidence^2)          1   174104 174152
+ Infectivity:Exposure_survival                  1   174104 174152
+ I(Population^3):I(In_migration^2)              1   174104 174152
+ I(Exposure_survival^3):Incidence               1   174104 174152
+ I(Infectivity^2):Exposure_survival             1   174104 174152
+ I(Exposure_survival^3):I(In_migration^2)       1   174104 174152
+ I(Infectivity^3):Exposure_survival             1   174104 174152
+ Population:I(Exposure_survival^3)              1   174104 174152
+ I(Exposure_survival^3):I(In_migration^3)       1   174104 174152
+ I(Population^2):I(In_migration^2)              1   174104 174152
+ I(Initial_immunity^3):I(Incidence^2)           1   174104 174152
+ I(Fecundity^3):I(In_migration^3)               1   174104 174152
+ I(Fecundity^2):I(In_migration^3)               1   174104 174152
+ Fecundity:I(In_migration^3)                    1   174104 174152
+ I(Exposure_survival^2):Incidence               1   174104 174152
+ I(Population^3):Exposure_survival              1   174104 174152
+ Exposure_survival:I(Incidence^2)               1   174104 174152
+ Population:I(Exposure_survival^2)              1   174104 174152
+ Infectivity:I(Exposure_survival^2)             1   174104 174152
+ Infectivity:Initial_immunity                   1   174104 174152
+ I(Infectivity^2):I(Exposure_survival^2)        1   174104 174152
+ I(Population^2):Exposure_survival              1   174104 174152
+ I(Infectivity^3):I(Exposure_survival^2)        1   174104 174152
+ I(Population^3):I(In_migration^3)              1   174104 174152
+ Population:I(In_migration^2)                   1   174104 174152
+ Infectivity:I(Infectivity^3)                   1   174104 174152
+ I(Infectivity^2):I(Infectivity^3)              1   174104 174152
+ Infectivity:I(Exposure_survival^3)             1   174104 174152
+ I(Population^2):I(In_migration^3)              1   174104 174152
+ Fecundity:Exposure_survival                    1   174104 174152
+ I(Infectivity^2):I(Exposure_survival^3)        1   174104 174152
+ I(Initial_immunity^3):Incidence                1   174104 174152
+ I(Fecundity^3):I(Exposure_survival^3)          1   174104 174152
+ I(Fecundity^3):Exposure_survival               1   174104 174152
+ I(Fecundity^2):Exposure_survival               1   174104 174152
+ I(Infectivity^3):I(Exposure_survival^3)        1   174104 174152
+ I(Fecundity^3):I(Exposure_survival^2)          1   174104 174152
+ Exposure_survival:Incidence                    1   174104 174152
+ Exposure_survival:I(Exposure_survival^3)       1   174104 174152
+ I(Exposure_survival^2):I(Exposure_survival^3)  1   174104 174152
+ I(Fecundity^2):I(Exposure_survival^2)          1   174104 174152
+ I(Fecundity^2):I(Exposure_survival^3)          1   174104 174152
+ Fecundity:I(Exposure_survival^2)               1   174104 174152
+ Population:Exposure_survival                   1   174104 174152
+ Fecundity:I(Exposure_survival^3)               1   174104 174152
+ Fecundity:I(Fecundity^3)                       1   174104 174152
+ I(Fecundity^2):I(Fecundity^3)                  1   174104 174152
+ Population:I(In_migration^3)                   1   174104 174152
- I(Initial_immunity^3)                          1   174195 174239
- I(Initial_immunity^2)                          1   174208 174252
- I(Infectivity^3)                               1   174253 174297
- I(Incidence^2)                                 1   174800 174844
- Population:Incidence                           1   175541 175585
- Infectivity                                    1   175631 175675
- I(Population^3)                                1   176470 176514
- I(Population^2)                                1   177094 177138
- I(Infectivity^2):Initial_immunity              1   179390 179434

Step:  AIC=172493.4
Observed ~ Population + I(Population^2) + I(Population^3) + Fecundity + 
    I(Fecundity^2) + I(Fecundity^3) + Infectivity + I(Infectivity^2) + 
    I(Infectivity^3) + Exposure_survival + I(Exposure_survival^2) + 
    I(Exposure_survival^3) + Initial_immunity + I(Initial_immunity^2) + 
    I(Initial_immunity^3) + Incidence + I(Incidence^2) + In_migration + 
    I(In_migration^2) + I(In_migration^3) + I(Infectivity^2):Initial_immunity + 
    Population:Incidence + I(Population^2):I(Incidence^2)

                                                Df Deviance    AIC
+ Fecundity:I(Initial_immunity^3)                1   171663 171713
+ I(Fecundity^2):I(Initial_immunity^3)           1   171680 171730
+ Fecundity:I(Initial_immunity^2)                1   171689 171739
+ I(Fecundity^2):I(Initial_immunity^2)           1   171694 171744
+ I(Fecundity^3):I(Initial_immunity^3)           1   171717 171767
+ I(Fecundity^3):I(Initial_immunity^2)           1   171722 171772
+ I(Fecundity^2):Initial_immunity                1   171837 171887
+ Fecundity:Initial_immunity                     1   171842 171892
+ I(Fecundity^3):Initial_immunity                1   171854 171904
+ I(Population^2):I(Population^3)                1   171866 171916
+ Population:I(Population^3)                     1   171866 171916
+ Population:Infectivity                         1   172199 172249
+ Infectivity:I(Initial_immunity^3)              1   172199 172249
+ Infectivity:I(Initial_immunity^2)              1   172206 172256
+ Population:I(Infectivity^2)                    1   172220 172270
+ I(Infectivity^2):I(Initial_immunity^3)         1   172230 172280
+ Population:I(Infectivity^3)                    1   172245 172295
+ I(Infectivity^2):I(Initial_immunity^2)         1   172247 172297
+ I(Infectivity^3):I(Initial_immunity^3)         1   172254 172304
+ I(Infectivity^3):I(Initial_immunity^2)         1   172280 172330
+ I(Population^2):Infectivity                    1   172302 172352
+ I(Population^2):I(Infectivity^2)               1   172320 172370
+ I(Population^2):Incidence                      1   172324 172374
+ Population:Initial_immunity                    1   172328 172378
+ Population:I(Initial_immunity^2)               1   172328 172378
+ I(Population^3):Infectivity                    1   172328 172378
+ I(Population^2):I(Infectivity^3)               1   172337 172387
+ I(Population^3):I(Infectivity^2)               1   172344 172394
+ Population:I(Initial_immunity^3)               1   172345 172395
+ Fecundity:Infectivity                          1   172359 172409
+ I(Population^3):I(Infectivity^3)               1   172360 172410
+ I(Fecundity^2):Infectivity                     1   172363 172413
+ I(Infectivity^3):Incidence                     1   172363 172413
+ Fecundity:I(Infectivity^2)                     1   172363 172413
+ I(Population^2):I(Initial_immunity^2)          1   172363 172413
+ I(Infectivity^3):I(Incidence^2)                1   172365 172415
+ I(Population^2):Initial_immunity               1   172367 172417
+ I(Fecundity^2):I(Infectivity^2)                1   172367 172417
+ Fecundity:I(Infectivity^3)                     1   172369 172419
+ I(Fecundity^3):Infectivity                     1   172369 172419
+ I(Population^2):I(Fecundity^2)                 1   172370 172420
+ I(Infectivity^2):Incidence                     1   172371 172421
+ I(Population^3):I(Fecundity^2)                 1   172371 172421
+ I(Population^2):I(Fecundity^3)                 1   172371 172421
+ I(Infectivity^2):I(Incidence^2)                1   172372 172422
+ I(Population^3):I(Fecundity^3)                 1   172372 172422
+ I(Fecundity^2):I(Infectivity^3)                1   172373 172423
+ I(Population^2):I(Initial_immunity^3)          1   172373 172423
+ I(Population^2):Fecundity                      1   172373 172423
+ I(Fecundity^3):I(Infectivity^2)                1   172374 172424
+ I(Population^3):Fecundity                      1   172374 172424
+ I(Population^3):I(Initial_immunity^2)          1   172374 172424
+ Population:I(Fecundity^2)                      1   172375 172425
+ Population:I(Fecundity^3)                      1   172375 172425
+ Population:Fecundity                           1   172378 172428
+ I(Population^3):Initial_immunity               1   172378 172428
+ I(Fecundity^3):I(Infectivity^3)                1   172379 172429
+ I(Population^3):I(Initial_immunity^3)          1   172381 172431
+ Infectivity:Incidence                          1   172382 172432
+ Infectivity:I(Incidence^2)                     1   172382 172432
+ I(Population^3):Incidence                      1   172383 172433
+ I(Infectivity^3):In_migration                  1   172391 172441
+ I(Infectivity^2):In_migration                  1   172394 172444
+ I(Infectivity^3):I(In_migration^2)             1   172397 172447
+ I(Infectivity^2):I(In_migration^2)             1   172399 172449
+ Infectivity:In_migration                       1   172399 172449
+ Infectivity:I(In_migration^2)                  1   172402 172452
+ I(Infectivity^3):I(In_migration^3)             1   172404 172454
+ I(Infectivity^2):I(In_migration^3)             1   172405 172455
+ Infectivity:I(In_migration^3)                  1   172407 172457
+ Population:I(Incidence^2)                      1   172413 172463
+ I(Population^3):I(Incidence^2)                 1   172414 172464
+ I(Initial_immunity^3):In_migration             1   172421 172471
+ Incidence:In_migration                         1   172421 172471
+ Fecundity:Incidence                            1   172422 172472
+ I(Initial_immunity^3):I(In_migration^2)        1   172423 172473
+ I(Fecundity^2):Incidence                       1   172423 172473
+ I(Incidence^2):In_migration                    1   172424 172474
+ I(Fecundity^3):Incidence                       1   172425 172475
+ I(Initial_immunity^3):I(In_migration^3)        1   172425 172475
+ Incidence:I(In_migration^2)                    1   172426 172476
+ Fecundity:I(Incidence^2)                       1   172426 172476
+ I(Fecundity^2):I(Incidence^2)                  1   172427 172477
+ I(Initial_immunity^2):I(In_migration^2)        1   172428 172478
+ I(Initial_immunity^2):In_migration             1   172428 172478
+ I(Fecundity^3):I(Incidence^2)                  1   172428 172478
+ I(Incidence^2):I(In_migration^2)               1   172428 172478
+ I(Initial_immunity^2):I(In_migration^3)        1   172428 172478
+ Incidence:I(In_migration^3)                    1   172429 172479
+ I(Initial_immunity^2):I(Initial_immunity^3)    1   172429 172479
+ Initial_immunity:I(Initial_immunity^3)         1   172429 172479
+ I(Incidence^2):I(In_migration^3)               1   172431 172481
+ Initial_immunity:I(In_migration^3)             1   172438 172488
+ Initial_immunity:I(In_migration^2)             1   172439 172489
+ Initial_immunity:In_migration                  1   172440 172490
+ Initial_immunity:I(Incidence^2)                1   172440 172490
+ I(Initial_immunity^3):Incidence                1   172441 172491
- I(Fecundity^3)                                 1   172445 172491
- Fecundity                                      1   172445 172491
- I(Fecundity^2)                                 1   172445 172491
+ Initial_immunity:Incidence                     1   172442 172492
+ Infectivity:I(Infectivity^3)                   1   172442 172492
+ I(Infectivity^2):I(Infectivity^3)              1   172442 172492
- Exposure_survival                              1   172446 172492
+ I(Infectivity^3):Initial_immunity              1   172442 172492
- I(In_migration^2)                              1   172446 172492
- I(Exposure_survival^2)                         1   172447 172493
+ I(Population^3):In_migration                   1   172443 172493
+ I(Population^2):In_migration                   1   172443 172493
- I(Exposure_survival^3)                         1   172447 172493
- I(In_migration^3)                              1   172447 172493
+ Population:In_migration                        1   172443 172493
<none>                                               172445 172493
- In_migration                                   1   172447 172493
+ I(Initial_immunity^3):I(Incidence^2)           1   172443 172493
+ Exposure_survival:I(Initial_immunity^3)        1   172444 172494
+ I(Fecundity^3):In_migration                    1   172444 172494
+ I(Fecundity^2):In_migration                    1   172444 172494
+ Exposure_survival:I(Initial_immunity^2)        1   172444 172494
+ Fecundity:In_migration                         1   172444 172494
+ I(Exposure_survival^2):I(Initial_immunity^3)   1   172444 172494
+ I(Exposure_survival^2):I(Initial_immunity^2)   1   172444 172494
+ I(Population^3):I(Exposure_survival^3)         1   172444 172494
+ Exposure_survival:In_migration                 1   172444 172494
+ I(Exposure_survival^3):I(Initial_immunity^3)   1   172444 172494
+ I(Exposure_survival^2):In_migration            1   172444 172494
+ I(Exposure_survival^3):I(Initial_immunity^2)   1   172444 172494
+ I(Population^2):I(Exposure_survival^3)         1   172444 172494
+ I(Exposure_survival^3):I(Incidence^2)          1   172444 172494
+ I(Exposure_survival^2):Initial_immunity        1   172444 172494
+ Exposure_survival:Initial_immunity             1   172444 172494
+ I(Population^3):I(Exposure_survival^2)         1   172444 172494
+ Exposure_survival:I(In_migration^2)            1   172445 172495
+ I(Exposure_survival^3):In_migration            1   172445 172495
+ I(Exposure_survival^2):I(In_migration^2)       1   172445 172495
+ I(Exposure_survival^3):Initial_immunity        1   172445 172495
+ I(In_migration^2):I(In_migration^3)            1   172445 172495
+ In_migration:I(In_migration^3)                 1   172445 172495
+ I(Population^3):I(In_migration^2)              1   172445 172495
+ I(Fecundity^3):I(In_migration^2)               1   172445 172495
+ I(Fecundity^2):I(In_migration^2)               1   172445 172495
+ I(Exposure_survival^2):I(In_migration^3)       1   172445 172495
+ Exposure_survival:I(In_migration^3)            1   172445 172495
+ I(Population^2):I(Exposure_survival^2)         1   172445 172495
+ Fecundity:I(In_migration^2)                    1   172445 172495
+ I(Population^2):I(In_migration^2)              1   172445 172495
+ I(Exposure_survival^2):I(Incidence^2)          1   172445 172495
+ Infectivity:Exposure_survival                  1   172445 172495
+ I(Exposure_survival^3):Incidence               1   172445 172495
+ I(Infectivity^2):Exposure_survival             1   172445 172495
+ I(Initial_immunity^2):Incidence                1   172445 172495
+ I(Infectivity^3):Exposure_survival             1   172445 172495
+ I(Exposure_survival^3):I(In_migration^2)       1   172445 172495
+ Population:I(Exposure_survival^3)              1   172445 172495
+ I(Exposure_survival^3):I(In_migration^3)       1   172445 172495
+ I(Fecundity^3):I(In_migration^3)               1   172445 172495
+ I(Fecundity^2):I(In_migration^3)               1   172445 172495
+ I(Exposure_survival^2):Incidence               1   172445 172495
+ Fecundity:I(In_migration^3)                    1   172445 172495
+ I(Population^3):Exposure_survival              1   172445 172495
+ Exposure_survival:I(Incidence^2)               1   172445 172495
+ Population:I(In_migration^2)                   1   172445 172495
+ Population:I(Exposure_survival^2)              1   172445 172495
+ I(Population^3):I(In_migration^3)              1   172445 172495
+ Infectivity:I(Exposure_survival^2)             1   172445 172495
+ Infectivity:Initial_immunity                   1   172445 172495
+ I(Infectivity^2):I(Exposure_survival^2)        1   172445 172495
+ I(Population^2):Exposure_survival              1   172445 172495
+ I(Population^2):I(In_migration^3)              1   172445 172495
+ I(Infectivity^3):I(Exposure_survival^2)        1   172445 172495
+ Infectivity:I(Exposure_survival^3)             1   172445 172495
+ Fecundity:Exposure_survival                    1   172445 172495
+ I(Infectivity^2):I(Exposure_survival^3)        1   172445 172495
+ I(Fecundity^3):I(Exposure_survival^3)          1   172445 172495
+ Exposure_survival:Incidence                    1   172445 172495
+ I(Fecundity^3):Exposure_survival               1   172445 172495
+ I(Infectivity^3):I(Exposure_survival^3)        1   172445 172495
+ I(Fecundity^2):Exposure_survival               1   172445 172495
+ I(Fecundity^3):I(Exposure_survival^2)          1   172445 172495
+ Exposure_survival:I(Exposure_survival^3)       1   172445 172495
+ I(Exposure_survival^2):I(Exposure_survival^3)  1   172445 172495
+ I(Initial_immunity^2):I(Incidence^2)           1   172445 172495
+ I(Fecundity^2):I(Exposure_survival^2)          1   172445 172495
+ I(Fecundity^2):I(Exposure_survival^3)          1   172445 172495
+ Population:I(In_migration^3)                   1   172445 172495
+ Fecundity:I(Exposure_survival^2)               1   172445 172495
+ Population:Exposure_survival                   1   172445 172495
+ Fecundity:I(Exposure_survival^3)               1   172445 172495
+ Fecundity:I(Fecundity^3)                       1   172445 172495
+ I(Fecundity^2):I(Fecundity^3)                  1   172445 172495
- I(Initial_immunity^3)                          1   172519 172565
- I(Infectivity^3)                               1   172576 172622
- I(Initial_immunity^2)                          1   172577 172623
- Infectivity                                    1   173959 174005
- I(Population^2):I(Incidence^2)                 1   174104 174150
- I(Population^3)                                1   174663 174709
- Population:Incidence                           1   174864 174910
- I(Infectivity^2):Initial_immunity              1   178024 178070

Step:  AIC=171712.9
Observed ~ Population + I(Population^2) + I(Population^3) + Fecundity + 
    I(Fecundity^2) + I(Fecundity^3) + Infectivity + I(Infectivity^2) + 
    I(Infectivity^3) + Exposure_survival + I(Exposure_survival^2) + 
    I(Exposure_survival^3) + Initial_immunity + I(Initial_immunity^2) + 
    I(Initial_immunity^3) + Incidence + I(Incidence^2) + In_migration + 
    I(In_migration^2) + I(In_migration^3) + I(Infectivity^2):Initial_immunity + 
    Population:Incidence + I(Population^2):I(Incidence^2) + Fecundity:I(Initial_immunity^3)

                                                Df Deviance    AIC
+ I(Population^2):I(Population^3)                1   171088 171140
+ Population:I(Population^3)                     1   171088 171140
+ Population:Infectivity                         1   171367 171419
+ Population:I(Infectivity^2)                    1   171390 171442
+ Population:I(Infectivity^3)                    1   171415 171467
+ Infectivity:I(Initial_immunity^3)              1   171438 171490
+ Infectivity:I(Initial_immunity^2)              1   171452 171504
+ I(Infectivity^2):I(Initial_immunity^3)         1   171466 171518
+ I(Population^2):Infectivity                    1   171484 171536
+ I(Infectivity^3):I(Initial_immunity^3)         1   171488 171540
+ I(Infectivity^2):I(Initial_immunity^2)         1   171489 171541
+ I(Population^2):I(Infectivity^2)               1   171502 171554
+ I(Population^3):Infectivity                    1   171515 171567
+ I(Infectivity^3):I(Initial_immunity^2)         1   171518 171570
+ I(Population^2):I(Infectivity^3)               1   171521 171573
+ I(Population^3):I(Infectivity^2)               1   171531 171583
+ I(Population^2):Incidence                      1   171543 171595
+ I(Population^3):I(Infectivity^3)               1   171548 171600
+ Population:Initial_immunity                    1   171575 171627
+ Population:I(Initial_immunity^2)               1   171576 171628
+ Population:I(Initial_immunity^3)               1   171587 171639
+ I(Infectivity^3):Incidence                     1   171593 171645
+ I(Infectivity^3):I(Incidence^2)                1   171595 171647
+ I(Infectivity^2):Incidence                     1   171601 171653
+ I(Population^3):Incidence                      1   171601 171653
+ I(Infectivity^2):I(Incidence^2)                1   171601 171653
+ I(Population^2):I(Initial_immunity^2)          1   171604 171656
+ I(Population^2):Initial_immunity               1   171606 171658
+ I(Infectivity^3):In_migration                  1   171608 171660
+ I(Population^2):I(Initial_immunity^3)          1   171609 171661
+ Infectivity:I(Incidence^2)                     1   171611 171663
+ Infectivity:Incidence                          1   171611 171663
+ I(Infectivity^2):In_migration                  1   171611 171663
+ I(Population^3):I(Initial_immunity^2)          1   171612 171664
+ I(Infectivity^3):I(In_migration^2)             1   171614 171666
+ I(Population^3):Initial_immunity               1   171615 171667
+ I(Population^3):I(Initial_immunity^3)          1   171616 171668
+ I(Infectivity^2):I(In_migration^2)             1   171616 171668
+ Infectivity:In_migration                       1   171616 171668
+ Infectivity:I(In_migration^2)                  1   171619 171671
+ I(Infectivity^3):I(In_migration^3)             1   171621 171673
+ I(Infectivity^2):I(In_migration^3)             1   171622 171674
+ Infectivity:I(In_migration^3)                  1   171625 171677
+ I(Population^3):I(Incidence^2)                 1   171631 171683
+ Population:I(Incidence^2)                      1   171631 171683
+ I(Initial_immunity^3):In_migration             1   171637 171689
+ Incidence:In_migration                         1   171638 171690
+ I(Initial_immunity^3):I(In_migration^2)        1   171639 171691
+ I(Initial_immunity^3):I(In_migration^3)        1   171641 171693
+ I(Incidence^2):In_migration                    1   171641 171693
+ Incidence:I(In_migration^2)                    1   171643 171695
+ I(Initial_immunity^2):In_migration             1   171644 171696
+ I(Initial_immunity^2):I(In_migration^2)        1   171644 171696
+ I(Initial_immunity^2):I(In_migration^3)        1   171645 171697
+ I(Incidence^2):I(In_migration^2)               1   171645 171697
+ Incidence:I(In_migration^3)                    1   171646 171698
+ I(Incidence^2):I(In_migration^3)               1   171648 171700
+ Initial_immunity:I(Incidence^2)                1   171654 171706
+ Initial_immunity:I(In_migration^3)             1   171655 171707
+ Initial_immunity:I(In_migration^2)             1   171655 171707
+ Initial_immunity:Incidence                     1   171656 171708
+ Initial_immunity:In_migration                  1   171657 171709
- I(Fecundity^3)                                 1   171663 171711
- I(Fecundity^2)                                 1   171663 171711
+ Infectivity:I(Infectivity^3)                   1   171659 171711
+ I(Infectivity^2):I(Infectivity^3)              1   171659 171711
- Exposure_survival                              1   171663 171711
- I(In_migration^2)                              1   171664 171712
+ I(Population^3):In_migration                   1   171660 171712
+ I(Population^2):In_migration                   1   171660 171712
- I(Exposure_survival^2)                         1   171664 171712
- I(Exposure_survival^3)                         1   171664 171712
+ I(Infectivity^3):Initial_immunity              1   171660 171712
- I(In_migration^3)                              1   171664 171712
+ Population:In_migration                        1   171660 171712
+ I(Fecundity^3):Initial_immunity                1   171660 171712
+ I(Fecundity^3):In_migration                    1   171660 171712
+ I(Fecundity^2):Initial_immunity                1   171660 171712
+ I(Fecundity^2):In_migration                    1   171661 171713
+ Fecundity:In_migration                         1   171661 171713
+ I(Initial_immunity^2):I(Initial_immunity^3)    1   171661 171713
+ Initial_immunity:I(Initial_immunity^3)         1   171661 171713
<none>                                               171663 171713
- In_migration                                   1   171665 171713
+ Exposure_survival:I(Initial_immunity^3)        1   171661 171713
+ Fecundity:Initial_immunity                     1   171661 171713
+ Exposure_survival:I(Initial_immunity^2)        1   171661 171713
+ I(Exposure_survival^2):I(Initial_immunity^3)   1   171661 171713
+ I(Initial_immunity^3):Incidence                1   171661 171713
+ I(Exposure_survival^2):I(Initial_immunity^2)   1   171661 171713
+ I(Population^3):I(Exposure_survival^3)         1   171661 171713
+ Exposure_survival:In_migration                 1   171661 171713
+ I(Fecundity^2):I(Initial_immunity^2)           1   171661 171713
+ I(Exposure_survival^3):I(Initial_immunity^3)   1   171662 171714
+ Fecundity:I(Initial_immunity^2)                1   171662 171714
+ I(Exposure_survival^3):I(Initial_immunity^2)   1   171662 171714
+ I(Exposure_survival^2):In_migration            1   171662 171714
+ I(Fecundity^3):I(In_migration^2)               1   171662 171714
+ I(Fecundity^2):I(In_migration^2)               1   171662 171714
+ I(Population^2):I(Exposure_survival^3)         1   171662 171714
+ Fecundity:I(In_migration^2)                    1   171662 171714
+ I(Exposure_survival^3):I(Incidence^2)          1   171662 171714
+ I(Exposure_survival^2):Initial_immunity        1   171662 171714
+ Exposure_survival:Initial_immunity             1   171662 171714
+ I(Population^3):I(Exposure_survival^2)         1   171662 171714
+ I(Population^3):I(In_migration^2)              1   171662 171714
+ Exposure_survival:I(In_migration^2)            1   171662 171714
+ I(Exposure_survival^3):In_migration            1   171662 171714
+ I(Exposure_survival^2):I(In_migration^2)       1   171662 171714
+ I(Exposure_survival^3):Initial_immunity        1   171662 171714
+ I(Fecundity^3):I(Initial_immunity^2)           1   171662 171714
+ I(Population^2):I(In_migration^2)              1   171662 171714
+ I(In_migration^2):I(In_migration^3)            1   171662 171714
+ In_migration:I(In_migration^3)                 1   171662 171714
+ I(Exposure_survival^2):I(In_migration^3)       1   171662 171714
+ I(Population^2):I(Exposure_survival^2)         1   171662 171714
+ Exposure_survival:I(In_migration^3)            1   171662 171714
+ I(Exposure_survival^2):I(Incidence^2)          1   171662 171714
+ Population:Fecundity                           1   171662 171714
+ I(Fecundity^3):I(In_migration^3)               1   171662 171714
+ I(Fecundity^2):I(In_migration^3)               1   171662 171714
+ Infectivity:Exposure_survival                  1   171662 171714
+ Fecundity:I(In_migration^3)                    1   171662 171714
+ I(Infectivity^2):Exposure_survival             1   171662 171714
+ I(Exposure_survival^3):Incidence               1   171662 171714
+ I(Infectivity^3):Exposure_survival             1   171662 171714
+ I(Exposure_survival^3):I(In_migration^2)       1   171662 171714
+ Population:I(Exposure_survival^3)              1   171662 171714
+ I(Exposure_survival^3):I(In_migration^3)       1   171662 171714
+ Fecundity:Incidence                            1   171662 171714
+ Population:I(Fecundity^2)                      1   171662 171714
+ I(Population^3):I(Fecundity^3)                 1   171662 171714
+ I(Initial_immunity^3):I(Incidence^2)           1   171662 171714
+ Fecundity:Infectivity                          1   171662 171714
+ Population:I(In_migration^2)                   1   171662 171714
+ I(Initial_immunity^2):I(Incidence^2)           1   171662 171714
+ I(Population^3):I(Fecundity^2)                 1   171663 171715
+ Population:I(Fecundity^3)                      1   171663 171715
+ I(Population^3):I(In_migration^3)              1   171663 171715
+ I(Exposure_survival^2):Incidence               1   171663 171715
+ I(Population^3):Exposure_survival              1   171663 171715
+ I(Fecundity^3):I(Infectivity^3)                1   171663 171715
+ I(Fecundity^2):Incidence                       1   171663 171715
+ Exposure_survival:I(Incidence^2)               1   171663 171715
+ Population:I(Exposure_survival^2)              1   171663 171715
+ I(Population^2):I(In_migration^3)              1   171663 171715
+ Infectivity:I(Exposure_survival^2)             1   171663 171715
+ I(Population^3):Fecundity                      1   171663 171715
+ Fecundity:I(Incidence^2)                       1   171663 171715
+ I(Infectivity^2):I(Exposure_survival^2)        1   171663 171715
+ I(Fecundity^3):Incidence                       1   171663 171715
+ I(Population^2):Exposure_survival              1   171663 171715
+ I(Infectivity^3):I(Exposure_survival^2)        1   171663 171715
+ I(Population^2):I(Fecundity^3)                 1   171663 171715
+ I(Fecundity^2):Infectivity                     1   171663 171715
+ Infectivity:I(Exposure_survival^3)             1   171663 171715
+ I(Fecundity^2):I(Incidence^2)                  1   171663 171715
+ I(Population^2):I(Fecundity^2)                 1   171663 171715
+ Fecundity:Exposure_survival                    1   171663 171715
+ I(Fecundity^2):I(Infectivity^3)                1   171663 171715
+ I(Infectivity^2):I(Exposure_survival^3)        1   171663 171715
+ I(Fecundity^3):I(Exposure_survival^3)          1   171663 171715
+ Fecundity:I(Infectivity^2)                     1   171663 171715
+ Exposure_survival:Incidence                    1   171663 171715
+ I(Fecundity^3):Exposure_survival               1   171663 171715
+ I(Fecundity^2):Exposure_survival               1   171663 171715
+ I(Infectivity^3):I(Exposure_survival^3)        1   171663 171715
+ I(Fecundity^3):I(Exposure_survival^2)          1   171663 171715
+ I(Fecundity^3):I(Infectivity^2)                1   171663 171715
+ I(Fecundity^3):I(Initial_immunity^3)           1   171663 171715
+ Infectivity:Initial_immunity                   1   171663 171715
+ I(Fecundity^3):I(Incidence^2)                  1   171663 171715
+ Exposure_survival:I(Exposure_survival^3)       1   171663 171715
+ I(Exposure_survival^2):I(Exposure_survival^3)  1   171663 171715
+ Population:I(In_migration^3)                   1   171663 171715
+ I(Population^2):Fecundity                      1   171663 171715
+ I(Fecundity^2):I(Exposure_survival^2)          1   171663 171715
+ I(Fecundity^2):I(Exposure_survival^3)          1   171663 171715
+ I(Fecundity^2):I(Initial_immunity^3)           1   171663 171715
+ Fecundity:I(Exposure_survival^2)               1   171663 171715
+ I(Initial_immunity^2):Incidence                1   171663 171715
+ I(Fecundity^3):Infectivity                     1   171663 171715
+ Population:Exposure_survival                   1   171663 171715
+ Fecundity:I(Exposure_survival^3)               1   171663 171715
+ I(Fecundity^2):I(Fecundity^3)                  1   171663 171715
+ Fecundity:I(Fecundity^3)                       1   171663 171715
+ Fecundity:I(Infectivity^3)                     1   171663 171715
+ I(Fecundity^2):I(Infectivity^2)                1   171663 171715
- I(Initial_immunity^2)                          1   171730 171778
- I(Infectivity^3)                               1   171798 171846
- Fecundity:I(Initial_immunity^3)                1   172445 172493
- Infectivity                                    1   173196 173244
- I(Population^2):I(Incidence^2)                 1   173342 173390
- I(Population^3)                                1   173853 173901
- Population:Incidence                           1   174132 174180
- I(Infectivity^2):Initial_immunity              1   177394 177442

Step:  AIC=171139.9
Observed ~ Population + I(Population^2) + I(Population^3) + Fecundity + 
    I(Fecundity^2) + I(Fecundity^3) + Infectivity + I(Infectivity^2) + 
    I(Infectivity^3) + Exposure_survival + I(Exposure_survival^2) + 
    I(Exposure_survival^3) + Initial_immunity + I(Initial_immunity^2) + 
    I(Initial_immunity^3) + Incidence + I(Incidence^2) + In_migration + 
    I(In_migration^2) + I(In_migration^3) + I(Infectivity^2):Initial_immunity + 
    Population:Incidence + I(Population^2):I(Incidence^2) + Fecundity:I(Initial_immunity^3) + 
    I(Population^2):I(Population^3)

                                                Df Deviance    AIC
+ Population:Infectivity                         1   170794 170848
+ Population:I(Infectivity^2)                    1   170817 170871
+ Population:I(Infectivity^3)                    1   170842 170896
+ Infectivity:I(Initial_immunity^3)              1   170866 170920
+ Infectivity:I(Initial_immunity^2)              1   170879 170933
+ I(Infectivity^2):I(Initial_immunity^3)         1   170894 170948
+ I(Population^2):Infectivity                    1   170909 170963
+ I(Infectivity^3):I(Initial_immunity^3)         1   170916 170970
+ I(Infectivity^2):I(Initial_immunity^2)         1   170916 170970
+ I(Population^2):I(Infectivity^2)               1   170927 170981
+ I(Population^3):Infectivity                    1   170940 170994
+ I(Infectivity^3):I(Initial_immunity^2)         1   170945 170999
+ I(Population^2):I(Infectivity^3)               1   170946 171000
+ I(Population^3):I(Infectivity^2)               1   170956 171010
+ I(Population^2):Incidence                      1   170970 171024
+ I(Population^3):I(Infectivity^3)               1   170973 171027
+ Population:I(Initial_immunity^2)               1   171002 171056
+ Population:Initial_immunity                    1   171002 171056
+ Population:I(Initial_immunity^3)               1   171012 171066
+ I(Infectivity^3):Incidence                     1   171019 171073
+ I(Infectivity^3):I(Incidence^2)                1   171020 171074
+ I(Infectivity^2):Incidence                     1   171026 171080
+ I(Infectivity^2):I(Incidence^2)                1   171027 171081
+ I(Population^3):Incidence                      1   171027 171081
+ I(Population^2):I(Initial_immunity^2)          1   171028 171082
+ I(Population^2):Initial_immunity               1   171031 171085
+ I(Infectivity^3):In_migration                  1   171032 171086
+ I(Population^2):I(Initial_immunity^3)          1   171033 171087
+ I(Infectivity^2):In_migration                  1   171035 171089
+ Infectivity:I(Incidence^2)                     1   171036 171090
+ Infectivity:Incidence                          1   171036 171090
+ I(Population^3):I(Initial_immunity^2)          1   171036 171090
+ I(Infectivity^3):I(In_migration^2)             1   171038 171092
+ I(Population^3):Initial_immunity               1   171040 171094
+ I(Infectivity^2):I(In_migration^2)             1   171040 171094
+ I(Population^3):I(Initial_immunity^3)          1   171040 171094
+ Infectivity:In_migration                       1   171040 171094
+ Infectivity:I(In_migration^2)                  1   171043 171097
+ I(Infectivity^3):I(In_migration^3)             1   171045 171099
+ I(Infectivity^2):I(In_migration^3)             1   171046 171100
+ Infectivity:I(In_migration^3)                  1   171049 171103
+ Population:I(Incidence^2)                      1   171057 171111
+ I(Population^3):I(Incidence^2)                 1   171058 171112
+ I(Initial_immunity^3):In_migration             1   171063 171117
+ Incidence:In_migration                         1   171063 171117
+ I(Initial_immunity^3):I(In_migration^2)        1   171064 171118
+ I(Incidence^2):In_migration                    1   171066 171120
+ I(Initial_immunity^3):I(In_migration^3)        1   171067 171121
+ Incidence:I(In_migration^2)                    1   171067 171121
+ I(Initial_immunity^2):I(In_migration^2)        1   171069 171123
+ I(Initial_immunity^2):In_migration             1   171070 171124
+ I(Incidence^2):I(In_migration^2)               1   171070 171124
+ I(Initial_immunity^2):I(In_migration^3)        1   171070 171124
+ Incidence:I(In_migration^3)                    1   171071 171125
+ I(Incidence^2):I(In_migration^3)               1   171073 171127
+ Initial_immunity:I(Incidence^2)                1   171080 171134
+ Initial_immunity:I(In_migration^3)             1   171080 171134
+ Initial_immunity:I(In_migration^2)             1   171081 171135
+ Initial_immunity:Incidence                     1   171082 171136
+ Initial_immunity:In_migration                  1   171083 171137
- I(Fecundity^3)                                 1   171088 171138
- I(Fecundity^2)                                 1   171088 171138
- Exposure_survival                              1   171088 171138
- I(In_migration^2)                              1   171089 171139
+ Infectivity:I(Infectivity^3)                   1   171085 171139
+ I(Infectivity^2):I(Infectivity^3)              1   171085 171139
+ I(Population^3):In_migration                   1   171085 171139
- I(Exposure_survival^2)                         1   171089 171139
+ I(Population^2):In_migration                   1   171085 171139
- I(Exposure_survival^3)                         1   171089 171139
- I(In_migration^3)                              1   171089 171139
+ I(Fecundity^3):In_migration                    1   171085 171139
+ I(Fecundity^3):Initial_immunity                1   171086 171140
+ I(Fecundity^2):In_migration                    1   171086 171140
+ I(Fecundity^2):Initial_immunity                1   171086 171140
+ I(Infectivity^3):Initial_immunity              1   171086 171140
+ Fecundity:In_migration                         1   171086 171140
+ Population:In_migration                        1   171086 171140
<none>                                               171088 171140
+ I(Initial_immunity^2):I(Initial_immunity^3)    1   171086 171140
- In_migration                                   1   171090 171140
+ Exposure_survival:I(Initial_immunity^3)        1   171086 171140
+ Initial_immunity:I(Initial_immunity^3)         1   171086 171140
+ Fecundity:Initial_immunity                     1   171086 171140
+ Exposure_survival:I(Initial_immunity^2)        1   171086 171140
+ I(Initial_immunity^3):Incidence                1   171086 171140
+ I(Exposure_survival^2):I(Initial_immunity^3)   1   171086 171140
+ I(Exposure_survival^2):I(Initial_immunity^2)   1   171086 171140
+ I(Population^3):I(Exposure_survival^3)         1   171086 171140
+ Exposure_survival:In_migration                 1   171086 171140
+ I(Fecundity^2):I(Initial_immunity^2)           1   171087 171141
+ I(Exposure_survival^3):I(Initial_immunity^3)   1   171087 171141
+ I(Exposure_survival^3):I(Initial_immunity^2)   1   171087 171141
+ I(Exposure_survival^2):In_migration            1   171087 171141
+ Fecundity:I(Initial_immunity^2)                1   171087 171141
+ I(Fecundity^3):I(In_migration^2)               1   171087 171141
+ I(Population^2):I(Exposure_survival^3)         1   171087 171141
+ I(Fecundity^2):I(In_migration^2)               1   171087 171141
+ Fecundity:I(In_migration^2)                    1   171087 171141
+ I(Exposure_survival^3):I(Incidence^2)          1   171087 171141
+ I(Exposure_survival^2):Initial_immunity        1   171087 171141
+ Exposure_survival:Initial_immunity             1   171087 171141
+ I(Population^3):I(Exposure_survival^2)         1   171087 171141
+ I(Exposure_survival^3):In_migration            1   171087 171141
+ Exposure_survival:I(In_migration^2)            1   171087 171141
+ I(Exposure_survival^2):I(In_migration^2)       1   171087 171141
+ I(Exposure_survival^3):Initial_immunity        1   171087 171141
+ I(Population^3):I(In_migration^2)              1   171087 171141
+ I(In_migration^2):I(In_migration^3)            1   171087 171141
+ In_migration:I(In_migration^3)                 1   171087 171141
+ I(Fecundity^3):I(Initial_immunity^2)           1   171087 171141
+ I(Exposure_survival^2):I(In_migration^3)       1   171087 171141
+ I(Population^2):I(Exposure_survival^2)         1   171087 171141
+ Exposure_survival:I(In_migration^3)            1   171087 171141
+ I(Population^2):I(In_migration^2)              1   171087 171141
+ Population:Fecundity                           1   171087 171141
+ I(Exposure_survival^2):I(Incidence^2)          1   171087 171141
+ Infectivity:Exposure_survival                  1   171087 171141
+ I(Fecundity^3):I(In_migration^3)               1   171087 171141
+ I(Fecundity^2):I(In_migration^3)               1   171087 171141
+ I(Infectivity^2):Exposure_survival             1   171087 171141
+ Fecundity:I(In_migration^3)                    1   171087 171141
+ I(Exposure_survival^3):Incidence               1   171087 171141
+ I(Infectivity^3):Exposure_survival             1   171087 171141
+ I(Exposure_survival^3):I(In_migration^2)       1   171087 171141
+ Population:I(Exposure_survival^3)              1   171087 171141
+ Population:I(Fecundity^2)                      1   171087 171141
+ I(Exposure_survival^3):I(In_migration^3)       1   171087 171141
+ Fecundity:Incidence                            1   171087 171141
+ I(Initial_immunity^3):I(Incidence^2)           1   171087 171141
+ Fecundity:Infectivity                          1   171087 171141
+ Population:I(Fecundity^3)                      1   171088 171142
+ I(Population^3):I(Fecundity^3)                 1   171088 171142
+ I(Population^3):I(Fecundity^2)                 1   171088 171142
+ I(Exposure_survival^2):Incidence               1   171088 171142
+ I(Population^3):Exposure_survival              1   171088 171142
+ I(Fecundity^2):Incidence                       1   171088 171142
+ I(Population^3):I(In_migration^3)              1   171088 171142
+ Exposure_survival:I(Incidence^2)               1   171088 171142
+ Population:I(In_migration^2)                   1   171088 171142
+ Population:I(Exposure_survival^2)              1   171088 171142
+ I(Fecundity^3):I(Infectivity^3)                1   171088 171142
+ I(Initial_immunity^2):I(Incidence^2)           1   171088 171142
+ Infectivity:I(Exposure_survival^2)             1   171088 171142
+ I(Population^3):Fecundity                      1   171088 171142
+ I(Infectivity^2):I(Exposure_survival^2)        1   171088 171142
+ I(Population^2):I(In_migration^3)              1   171088 171142
+ Fecundity:I(Incidence^2)                       1   171088 171142
+ I(Fecundity^3):Incidence                       1   171088 171142
+ I(Infectivity^3):I(Exposure_survival^2)        1   171088 171142
+ I(Population^2):Exposure_survival              1   171088 171142
+ I(Fecundity^2):Infectivity                     1   171088 171142
+ Infectivity:I(Exposure_survival^3)             1   171088 171142
+ I(Population^2):I(Fecundity^3)                 1   171088 171142
+ Fecundity:I(Infectivity^2)                     1   171088 171142
+ I(Fecundity^2):I(Incidence^2)                  1   171088 171142
+ Fecundity:Exposure_survival                    1   171088 171142
+ I(Infectivity^2):I(Exposure_survival^3)        1   171088 171142
+ I(Fecundity^3):I(Exposure_survival^3)          1   171088 171142
+ I(Population^2):I(Fecundity^2)                 1   171088 171142
+ I(Infectivity^3):I(Exposure_survival^3)        1   171088 171142
+ I(Fecundity^3):Exposure_survival               1   171088 171142
+ I(Fecundity^2):Exposure_survival               1   171088 171142
+ Exposure_survival:Incidence                    1   171088 171142
+ I(Fecundity^3):I(Exposure_survival^2)          1   171088 171142
+ I(Fecundity^2):I(Infectivity^3)                1   171088 171142
+ I(Fecundity^3):I(Initial_immunity^3)           1   171088 171142
+ I(Exposure_survival^2):I(Exposure_survival^3)  1   171088 171142
+ Exposure_survival:I(Exposure_survival^3)       1   171088 171142
+ I(Fecundity^3):I(Incidence^2)                  1   171088 171142
+ I(Fecundity^3):I(Infectivity^2)                1   171088 171142
+ I(Population^2):Fecundity                      1   171088 171142
+ I(Fecundity^2):I(Exposure_survival^2)          1   171088 171142
+ I(Fecundity^2):I(Exposure_survival^3)          1   171088 171142
+ I(Fecundity^2):I(Initial_immunity^3)           1   171088 171142
+ Infectivity:Initial_immunity                   1   171088 171142
+ Population:I(In_migration^3)                   1   171088 171142
+ I(Fecundity^3):Infectivity                     1   171088 171142
+ Fecundity:I(Exposure_survival^2)               1   171088 171142
+ Population:Exposure_survival                   1   171088 171142
+ I(Fecundity^2):I(Infectivity^2)                1   171088 171142
+ Fecundity:I(Exposure_survival^3)               1   171088 171142
+ Fecundity:I(Infectivity^3)                     1   171088 171142
+ Fecundity:I(Fecundity^3)                       1   171088 171142
+ I(Fecundity^2):I(Fecundity^3)                  1   171088 171142
+ I(Initial_immunity^2):Incidence                1   171088 171142
- I(Initial_immunity^2)                          1   171153 171203
- I(Infectivity^3)                               1   171221 171271
- I(Population^2):I(Population^3)                1   171663 171713
- Fecundity:I(Initial_immunity^3)                1   171866 171916
- Infectivity                                    1   172612 172662
- I(Population^2):I(Incidence^2)                 1   172739 172789
- Population:Incidence                           1   173513 173563
- I(Infectivity^2):Initial_immunity              1   176738 176788

Step:  AIC=170848.4
Observed ~ Population + I(Population^2) + I(Population^3) + Fecundity + 
    I(Fecundity^2) + I(Fecundity^3) + Infectivity + I(Infectivity^2) + 
    I(Infectivity^3) + Exposure_survival + I(Exposure_survival^2) + 
    I(Exposure_survival^3) + Initial_immunity + I(Initial_immunity^2) + 
    I(Initial_immunity^3) + Incidence + I(Incidence^2) + In_migration + 
    I(In_migration^2) + I(In_migration^3) + I(Infectivity^2):Initial_immunity + 
    Population:Incidence + I(Population^2):I(Incidence^2) + Fecundity:I(Initial_immunity^3) + 
    I(Population^2):I(Population^3) + Population:Infectivity

                                                Df Deviance    AIC
+ Population:Initial_immunity                    1   170073 170129
+ Population:I(Initial_immunity^2)               1   170144 170200
+ I(Population^2):Initial_immunity               1   170202 170258
+ I(Population^3):Initial_immunity               1   170261 170317
+ I(Population^2):I(Initial_immunity^2)          1   170265 170321
+ Population:I(Initial_immunity^3)               1   170311 170367
+ I(Population^3):I(Initial_immunity^2)          1   170314 170370
+ I(Population^2):I(Initial_immunity^3)          1   170395 170451
+ I(Population^3):I(Initial_immunity^3)          1   170429 170485
+ I(Population^2):I(Infectivity^2)               1   170512 170568
+ I(Population^3):I(Infectivity^2)               1   170529 170585
+ Infectivity:I(Initial_immunity^3)              1   170544 170600
+ I(Population^3):I(Infectivity^3)               1   170549 170605
+ Infectivity:I(Initial_immunity^2)              1   170556 170612
+ I(Population^2):Infectivity                    1   170559 170615
+ I(Population^2):I(Infectivity^3)               1   170561 170617
+ I(Population^3):Infectivity                    1   170577 170633
+ I(Infectivity^2):I(Initial_immunity^3)         1   170578 170634
+ I(Infectivity^2):I(Initial_immunity^2)         1   170602 170658
+ I(Infectivity^3):I(Initial_immunity^3)         1   170604 170660
+ I(Infectivity^3):I(Initial_immunity^2)         1   170638 170694
+ I(Population^2):Incidence                      1   170703 170759
+ I(Infectivity^3):In_migration                  1   170733 170789
+ I(Infectivity^2):In_migration                  1   170736 170792
+ I(Infectivity^3):I(In_migration^2)             1   170740 170796
+ I(Infectivity^2):I(In_migration^2)             1   170742 170798
+ Infectivity:In_migration                       1   170742 170798
+ Infectivity:I(In_migration^2)                  1   170745 170801
+ I(Infectivity^3):I(In_migration^3)             1   170747 170803
+ I(Infectivity^2):I(In_migration^3)             1   170749 170805
+ I(Population^3):I(Incidence^2)                 1   170749 170805
+ Infectivity:I(In_migration^3)                  1   170752 170808
+ I(Population^3):Incidence                      1   170752 170808
+ I(Initial_immunity^3):In_migration             1   170766 170822
+ I(Initial_immunity^3):I(In_migration^2)        1   170768 170824
+ Incidence:In_migration                         1   170770 170826
+ I(Initial_immunity^3):I(In_migration^3)        1   170770 170826
+ I(Infectivity^3):I(Incidence^2)                1   170771 170827
+ I(Infectivity^3):Incidence                     1   170772 170828
+ I(Incidence^2):In_migration                    1   170773 170829
+ I(Initial_immunity^2):In_migration             1   170773 170829
+ I(Initial_immunity^2):I(In_migration^2)        1   170773 170829
+ Incidence:I(In_migration^2)                    1   170774 170830
+ Initial_immunity:I(Incidence^2)                1   170774 170830
+ I(Initial_immunity^2):I(In_migration^3)        1   170775 170831
+ I(Infectivity^2):I(Incidence^2)                1   170776 170832
+ Population:I(Infectivity^3)                    1   170776 170832
+ Initial_immunity:Incidence                     1   170776 170832
+ Population:I(Incidence^2)                      1   170777 170833
+ I(Infectivity^2):Incidence                     1   170777 170833
+ I(Incidence^2):I(In_migration^2)               1   170777 170833
+ Population:I(Infectivity^2)                    1   170777 170833
+ Incidence:I(In_migration^3)                    1   170777 170833
+ I(Incidence^2):I(In_migration^3)               1   170780 170836
+ Infectivity:I(Incidence^2)                     1   170781 170837
+ Infectivity:Incidence                          1   170782 170838
+ Initial_immunity:I(In_migration^3)             1   170785 170841
+ Initial_immunity:I(In_migration^2)             1   170786 170842
+ Initial_immunity:In_migration                  1   170788 170844
+ I(Initial_immunity^2):I(Initial_immunity^3)    1   170790 170846
+ Initial_immunity:I(Initial_immunity^3)         1   170790 170846
- I(Fecundity^3)                                 1   170794 170846
+ I(Initial_immunity^2):I(Incidence^2)           1   170790 170846
+ I(Population^3):In_migration                   1   170790 170846
- I(Fecundity^2)                                 1   170794 170846
+ I(Population^2):In_migration                   1   170791 170847
- Exposure_survival                              1   170795 170847
- I(In_migration^2)                              1   170795 170847
+ Population:In_migration                        1   170791 170847
- I(Exposure_survival^2)                         1   170795 170847
- I(Exposure_survival^3)                         1   170796 170848
- I(In_migration^3)                              1   170796 170848
+ I(Fecundity^3):In_migration                    1   170792 170848
+ I(Fecundity^2):In_migration                    1   170792 170848
+ I(Initial_immunity^2):Incidence                1   170792 170848
+ Fecundity:In_migration                         1   170792 170848
+ Exposure_survival:I(Initial_immunity^3)        1   170792 170848
<none>                                               170794 170848
+ I(Infectivity^2):I(Infectivity^3)              1   170792 170848
+ Infectivity:I(Infectivity^3)                   1   170792 170848
+ I(Fecundity^3):Initial_immunity                1   170792 170848
- In_migration                                   1   170796 170848
+ I(Fecundity^2):Initial_immunity                1   170793 170849
+ Exposure_survival:I(Initial_immunity^2)        1   170793 170849
+ I(Exposure_survival^2):I(Initial_immunity^3)   1   170793 170849
+ I(Exposure_survival^2):I(Initial_immunity^2)   1   170793 170849
+ I(Population^3):I(Exposure_survival^3)         1   170793 170849
+ Exposure_survival:In_migration                 1   170793 170849
+ I(Exposure_survival^3):I(Initial_immunity^3)   1   170793 170849
+ Population:Fecundity                           1   170793 170849
+ Fecundity:Initial_immunity                     1   170793 170849
+ I(Population^3):I(In_migration^2)              1   170793 170849
+ I(Exposure_survival^3):I(Initial_immunity^2)   1   170793 170849
+ I(Population^2):I(Exposure_survival^3)         1   170793 170849
+ I(Exposure_survival^2):In_migration            1   170793 170849
+ I(Fecundity^3):I(In_migration^2)               1   170793 170849
+ I(Fecundity^2):I(In_migration^2)               1   170793 170849
+ I(Population^2):I(In_migration^2)              1   170793 170849
+ Fecundity:I(In_migration^2)                    1   170793 170849
+ I(Exposure_survival^3):I(Incidence^2)          1   170793 170849
+ I(Exposure_survival^2):Initial_immunity        1   170793 170849
+ Exposure_survival:Initial_immunity             1   170793 170849
+ I(Fecundity^2):I(Initial_immunity^2)           1   170793 170849
+ Population:I(Fecundity^2)                      1   170793 170849
+ I(Population^3):I(Exposure_survival^2)         1   170793 170849
+ I(Exposure_survival^3):In_migration            1   170793 170849
+ Exposure_survival:I(In_migration^2)            1   170793 170849
+ Fecundity:Infectivity                          1   170793 170849
+ I(Exposure_survival^2):I(In_migration^2)       1   170793 170849
+ I(Exposure_survival^3):Initial_immunity        1   170793 170849
+ Fecundity:I(Initial_immunity^2)                1   170794 170850
+ I(In_migration^2):I(In_migration^3)            1   170794 170850
+ In_migration:I(In_migration^3)                 1   170794 170850
+ Population:I(Fecundity^3)                      1   170794 170850
+ I(Population^2):I(Exposure_survival^2)         1   170794 170850
+ I(Exposure_survival^2):I(In_migration^3)       1   170794 170850
+ Exposure_survival:I(In_migration^3)            1   170794 170850
+ I(Exposure_survival^2):I(Incidence^2)          1   170794 170850
+ I(Fecundity^3):I(In_migration^3)               1   170794 170850
+ I(Fecundity^2):I(In_migration^3)               1   170794 170850
+ Infectivity:Exposure_survival                  1   170794 170850
+ I(Fecundity^3):I(Initial_immunity^2)           1   170794 170850
+ Fecundity:I(In_migration^3)                    1   170794 170850
+ I(Exposure_survival^3):Incidence               1   170794 170850
+ I(Infectivity^2):Exposure_survival             1   170794 170850
+ I(Infectivity^3):Exposure_survival             1   170794 170850
+ I(Exposure_survival^3):I(In_migration^2)       1   170794 170850
+ Population:I(Exposure_survival^3)              1   170794 170850
+ Population:I(In_migration^2)                   1   170794 170850
+ I(Population^3):I(In_migration^3)              1   170794 170850
+ I(Exposure_survival^3):I(In_migration^3)       1   170794 170850
+ I(Fecundity^2):Infectivity                     1   170794 170850
+ I(Population^2):I(In_migration^3)              1   170794 170850
+ Infectivity:Initial_immunity                   1   170794 170850
+ Fecundity:Incidence                            1   170794 170850
+ Fecundity:I(Infectivity^2)                     1   170794 170850
+ I(Infectivity^3):Initial_immunity              1   170794 170850
+ I(Population^3):Exposure_survival              1   170794 170850
+ I(Exposure_survival^2):Incidence               1   170794 170850
+ Exposure_survival:I(Incidence^2)               1   170794 170850
+ Population:I(Exposure_survival^2)              1   170794 170850
+ I(Fecundity^2):Incidence                       1   170794 170850
+ I(Initial_immunity^3):I(Incidence^2)           1   170794 170850
+ Infectivity:I(Exposure_survival^2)             1   170794 170850
+ I(Infectivity^2):I(Exposure_survival^2)        1   170794 170850
+ I(Population^2):Exposure_survival              1   170794 170850
+ I(Infectivity^3):I(Exposure_survival^2)        1   170794 170850
+ I(Fecundity^3):Infectivity                     1   170794 170850
+ Fecundity:I(Incidence^2)                       1   170794 170850
+ I(Fecundity^3):Incidence                       1   170794 170850
+ I(Fecundity^2):I(Infectivity^2)                1   170794 170850
+ I(Population^3):I(Fecundity^3)                 1   170794 170850
+ Infectivity:I(Exposure_survival^3)             1   170794 170850
+ Fecundity:I(Infectivity^3)                     1   170794 170850
+ Population:I(In_migration^3)                   1   170794 170850
+ Fecundity:Exposure_survival                    1   170794 170850
+ I(Population^3):I(Fecundity^2)                 1   170794 170850
+ I(Infectivity^2):I(Exposure_survival^3)        1   170794 170850
+ I(Fecundity^3):I(Exposure_survival^3)          1   170794 170850
+ I(Fecundity^2):I(Incidence^2)                  1   170794 170850
+ I(Infectivity^3):I(Exposure_survival^3)        1   170794 170850
+ I(Fecundity^3):Exposure_survival               1   170794 170850
+ I(Fecundity^2):Exposure_survival               1   170794 170850
+ Exposure_survival:Incidence                    1   170794 170850
+ I(Fecundity^3):I(Exposure_survival^2)          1   170794 170850
+ I(Exposure_survival^2):I(Exposure_survival^3)  1   170794 170850
+ Exposure_survival:I(Exposure_survival^3)       1   170794 170850
+ I(Fecundity^3):I(Initial_immunity^3)           1   170794 170850
+ I(Population^3):Fecundity                      1   170794 170850
+ I(Fecundity^3):I(Incidence^2)                  1   170794 170850
+ I(Fecundity^3):I(Infectivity^3)                1   170794 170850
+ I(Fecundity^2):I(Exposure_survival^2)          1   170794 170850
+ I(Fecundity^2):I(Exposure_survival^3)          1   170794 170850
+ Fecundity:I(Exposure_survival^2)               1   170794 170850
+ I(Fecundity^2):I(Initial_immunity^3)           1   170794 170850
+ I(Fecundity^3):I(Infectivity^2)                1   170794 170850
+ Population:Exposure_survival                   1   170794 170850
+ I(Population^2):Fecundity                      1   170794 170850
+ I(Population^2):I(Fecundity^3)                 1   170794 170850
+ I(Initial_immunity^3):Incidence                1   170794 170850
+ I(Fecundity^2):I(Infectivity^3)                1   170794 170850
+ Fecundity:I(Exposure_survival^3)               1   170794 170850
+ I(Population^2):I(Fecundity^2)                 1   170794 170850
+ Fecundity:I(Fecundity^3)                       1   170794 170850
+ I(Fecundity^2):I(Fecundity^3)                  1   170794 170850
- I(Initial_immunity^2)                          1   170855 170907
- I(Infectivity^3)                               1   170887 170939
- Population:Infectivity                         1   171088 171140
- I(Population^2):I(Population^3)                1   171367 171419
- Fecundity:I(Initial_immunity^3)                1   171621 171673
- I(Population^2):I(Incidence^2)                 1   172451 172503
- Population:Incidence                           1   173280 173332
- I(Infectivity^2):Initial_immunity              1   175397 175449

Step:  AIC=170129.1
Observed ~ Population + I(Population^2) + I(Population^3) + Fecundity + 
    I(Fecundity^2) + I(Fecundity^3) + Infectivity + I(Infectivity^2) + 
    I(Infectivity^3) + Exposure_survival + I(Exposure_survival^2) + 
    I(Exposure_survival^3) + Initial_immunity + I(Initial_immunity^2) + 
    I(Initial_immunity^3) + Incidence + I(Incidence^2) + In_migration + 
    I(In_migration^2) + I(In_migration^3) + I(Infectivity^2):Initial_immunity + 
    Population:Incidence + I(Population^2):I(Incidence^2) + Fecundity:I(Initial_immunity^3) + 
    I(Population^2):I(Population^3) + Population:Infectivity + 
    Population:Initial_immunity

                                                Df Deviance    AIC
+ Infectivity:I(Initial_immunity^2)              1   169768 169826
+ Infectivity:I(Initial_immunity^3)              1   169788 169846
+ I(Infectivity^2):I(Initial_immunity^3)         1   169831 169889
+ I(Population^2):I(Infectivity^2)               1   169831 169889
+ I(Population^2):I(Infectivity^3)               1   169836 169894
+ I(Population^3):I(Infectivity^3)               1   169843 169901
+ I(Infectivity^2):I(Initial_immunity^2)         1   169844 169902
+ I(Population^3):I(Infectivity^2)               1   169859 169917
+ I(Infectivity^3):I(Initial_immunity^3)         1   169865 169923
+ I(Infectivity^3):I(Initial_immunity^2)         1   169899 169957
+ I(Population^2):Infectivity                    1   169916 169974
+ I(Population^3):Infectivity                    1   169930 169988
+ I(Population^3):I(Incidence^2)                 1   169942 170000
+ I(Infectivity^3):In_migration                  1   170011 170069
+ I(Infectivity^2):In_migration                  1   170015 170073
+ I(Infectivity^3):I(In_migration^2)             1   170018 170076
+ I(Infectivity^2):I(In_migration^2)             1   170020 170078
+ Infectivity:In_migration                       1   170020 170078
+ Population:I(Infectivity^3)                    1   170023 170081
+ Infectivity:I(In_migration^2)                  1   170024 170082
+ I(Infectivity^3):I(In_migration^3)             1   170026 170084
+ Population:I(Infectivity^2)                    1   170026 170084
+ I(Infectivity^2):I(In_migration^3)             1   170027 170085
+ Infectivity:I(In_migration^3)                  1   170030 170088
+ I(Initial_immunity^3):Incidence                1   170047 170105
+ I(Initial_immunity^3):In_migration             1   170048 170106
+ I(Initial_immunity^3):I(In_migration^2)        1   170050 170108
+ Incidence:In_migration                         1   170051 170109
+ I(Initial_immunity^3):I(In_migration^3)        1   170052 170110
+ I(Population^2):Incidence                      1   170052 170110
+ I(Incidence^2):In_migration                    1   170053 170111
+ I(Initial_immunity^3):I(Incidence^2)           1   170053 170111
+ Incidence:I(In_migration^2)                    1   170055 170113
+ I(Initial_immunity^2):I(In_migration^2)        1   170055 170113
+ I(Initial_immunity^2):In_migration             1   170055 170113
+ I(Initial_immunity^2):I(In_migration^3)        1   170056 170114
+ Infectivity:Initial_immunity                   1   170057 170115
+ I(Incidence^2):I(In_migration^2)               1   170057 170115
+ I(Initial_immunity^2):Incidence                1   170057 170115
+ Incidence:I(In_migration^3)                    1   170057 170115
+ I(Population^2):Initial_immunity               1   170058 170116
+ I(Population^3):Initial_immunity               1   170059 170117
+ I(Infectivity^3):I(Incidence^2)                1   170059 170117
+ I(Incidence^2):I(In_migration^3)               1   170060 170118
+ I(Infectivity^3):Incidence                     1   170060 170118
+ I(Initial_immunity^2):I(Incidence^2)           1   170061 170119
+ Population:I(Initial_immunity^2)               1   170061 170119
+ I(Infectivity^2):I(Incidence^2)                1   170063 170121
+ I(Population^3):I(Fecundity^3)                 1   170063 170121
+ I(Population^3):I(Fecundity^2)                 1   170063 170121
+ I(Infectivity^2):Incidence                     1   170064 170122
+ I(Population^3):Fecundity                      1   170064 170122
+ I(Population^3):In_migration                   1   170065 170123
+ I(Population^2):In_migration                   1   170065 170123
+ I(Population^2):I(Fecundity^3)                 1   170065 170123
+ I(Population^2):I(Fecundity^2)                 1   170065 170123
+ Population:I(Initial_immunity^3)               1   170065 170123
+ I(Population^2):Fecundity                      1   170066 170124
+ Initial_immunity:I(In_migration^3)             1   170066 170124
+ I(Infectivity^3):Initial_immunity              1   170066 170124
+ Population:In_migration                        1   170066 170124
+ Initial_immunity:I(In_migration^2)             1   170067 170125
+ Infectivity:I(Incidence^2)                     1   170067 170125
+ Infectivity:Incidence                          1   170067 170125
+ Initial_immunity:In_migration                  1   170068 170126
+ I(Population^3):I(In_migration^2)              1   170069 170127
- I(Fecundity^3)                                 1   170073 170127
- I(Fecundity^2)                                 1   170073 170127
+ I(Population^2):I(In_migration^2)              1   170069 170127
- Exposure_survival                              1   170074 170128
- I(In_migration^2)                              1   170074 170128
+ Population:I(Fecundity^3)                      1   170070 170128
+ Population:I(Fecundity^2)                      1   170070 170128
- I(Exposure_survival^2)                         1   170074 170128
- I(Exposure_survival^3)                         1   170074 170128
+ I(Fecundity^3):In_migration                    1   170070 170128
- I(In_migration^3)                              1   170074 170128
+ I(Fecundity^2):In_migration                    1   170071 170129
+ Infectivity:I(Infectivity^3)                   1   170071 170129
+ I(Infectivity^2):I(Infectivity^3)              1   170071 170129
+ Fecundity:In_migration                         1   170071 170129
+ I(Population^2):I(Initial_immunity^3)          1   170071 170129
+ Population:I(In_migration^2)                   1   170071 170129
+ Population:Fecundity                           1   170071 170129
+ I(Population^3):I(In_migration^3)              1   170071 170129
+ I(Population^3):Incidence                      1   170071 170129
+ I(Fecundity^2):Initial_immunity                1   170071 170129
+ I(Fecundity^3):Initial_immunity                1   170071 170129
+ I(Population^2):I(In_migration^3)              1   170071 170129
<none>                                               170073 170129
+ Exposure_survival:I(Initial_immunity^3)        1   170071 170129
+ I(Initial_immunity^2):I(Initial_immunity^3)    1   170071 170129
+ Initial_immunity:I(Initial_immunity^3)         1   170071 170129
- In_migration                                   1   170075 170129
+ Exposure_survival:I(Initial_immunity^2)        1   170071 170129
+ Initial_immunity:Incidence                     1   170071 170129
+ I(Population^3):I(Exposure_survival^3)         1   170071 170129
+ I(Exposure_survival^2):I(Initial_immunity^3)   1   170071 170129
+ Fecundity:Initial_immunity                     1   170071 170129
+ I(Exposure_survival^2):I(Initial_immunity^2)   1   170072 170130
+ Exposure_survival:In_migration                 1   170072 170130
+ I(Fecundity^3):I(In_migration^2)               1   170072 170130
+ I(Population^3):I(Initial_immunity^3)          1   170072 170130
+ I(Fecundity^2):I(In_migration^2)               1   170072 170130
+ I(Population^2):I(Exposure_survival^3)         1   170072 170130
+ I(Exposure_survival^3):I(Initial_immunity^3)   1   170072 170130
+ Fecundity:I(In_migration^2)                    1   170072 170130
+ I(Exposure_survival^3):I(Initial_immunity^2)   1   170072 170130
+ I(Exposure_survival^2):In_migration            1   170072 170130
+ Fecundity:I(Initial_immunity^2)                1   170072 170130
+ I(Population^3):I(Exposure_survival^2)         1   170072 170130
+ I(Fecundity^2):I(Initial_immunity^2)           1   170072 170130
+ Population:I(In_migration^3)                   1   170072 170130
+ I(Exposure_survival^3):I(Incidence^2)          1   170072 170130
+ I(Population^2):I(Initial_immunity^2)          1   170072 170130
+ I(Exposure_survival^2):Initial_immunity        1   170072 170130
+ Exposure_survival:Initial_immunity             1   170072 170130
+ Fecundity:Infectivity                          1   170072 170130
+ Initial_immunity:I(Incidence^2)                1   170072 170130
+ I(Exposure_survival^3):In_migration            1   170072 170130
+ Exposure_survival:I(In_migration^2)            1   170072 170130
+ I(Exposure_survival^2):I(In_migration^2)       1   170072 170130
+ I(Exposure_survival^3):Initial_immunity        1   170072 170130
+ I(Population^2):I(Exposure_survival^2)         1   170072 170130
+ In_migration:I(In_migration^3)                 1   170072 170130
+ I(In_migration^2):I(In_migration^3)            1   170072 170130
+ Population:I(Incidence^2)                      1   170072 170130
+ I(Exposure_survival^2):I(In_migration^3)       1   170072 170130
+ I(Fecundity^3):I(In_migration^3)               1   170072 170130
+ I(Fecundity^2):I(In_migration^3)               1   170072 170130
+ Exposure_survival:I(In_migration^3)            1   170072 170130
+ Fecundity:I(In_migration^3)                    1   170072 170130
+ I(Exposure_survival^2):I(Incidence^2)          1   170072 170130
+ Infectivity:Exposure_survival                  1   170072 170130
+ I(Infectivity^2):Exposure_survival             1   170072 170130
+ I(Exposure_survival^3):Incidence               1   170072 170130
+ Population:I(Exposure_survival^3)              1   170073 170131
+ I(Infectivity^3):Exposure_survival             1   170073 170131
+ I(Exposure_survival^3):I(In_migration^2)       1   170073 170131
+ I(Fecundity^3):I(Initial_immunity^2)           1   170073 170131
+ I(Exposure_survival^3):I(In_migration^3)       1   170073 170131
+ I(Fecundity^2):Infectivity                     1   170073 170131
+ Fecundity:I(Infectivity^2)                     1   170073 170131
+ I(Population^3):Exposure_survival              1   170073 170131
+ I(Exposure_survival^2):Incidence               1   170073 170131
+ Population:I(Exposure_survival^2)              1   170073 170131
+ Exposure_survival:I(Incidence^2)               1   170073 170131
+ Infectivity:I(Exposure_survival^2)             1   170073 170131
+ I(Population^2):Exposure_survival              1   170073 170131
+ I(Infectivity^2):I(Exposure_survival^2)        1   170073 170131
+ I(Infectivity^3):I(Exposure_survival^2)        1   170073 170131
+ I(Population^3):I(Initial_immunity^2)          1   170073 170131
+ I(Fecundity^3):Infectivity                     1   170073 170131
+ I(Fecundity^3):I(Initial_immunity^3)           1   170073 170131
+ Fecundity:I(Infectivity^3)                     1   170073 170131
+ I(Fecundity^2):I(Infectivity^2)                1   170073 170131
+ Infectivity:I(Exposure_survival^3)             1   170073 170131
+ I(Fecundity^2):I(Initial_immunity^3)           1   170073 170131
+ Fecundity:Exposure_survival                    1   170073 170131
+ I(Infectivity^2):I(Exposure_survival^3)        1   170073 170131
+ I(Fecundity^3):I(Exposure_survival^3)          1   170073 170131
+ I(Infectivity^3):I(Exposure_survival^3)        1   170073 170131
+ I(Fecundity^3):Exposure_survival               1   170073 170131
+ I(Fecundity^2):Exposure_survival               1   170073 170131
+ Exposure_survival:Incidence                    1   170073 170131
+ I(Fecundity^3):I(Exposure_survival^2)          1   170073 170131
+ I(Fecundity^3):I(Incidence^2)                  1   170073 170131
+ I(Exposure_survival^2):I(Exposure_survival^3)  1   170073 170131
+ Exposure_survival:I(Exposure_survival^3)       1   170073 170131
+ I(Fecundity^2):I(Exposure_survival^2)          1   170073 170131
+ I(Fecundity^2):I(Incidence^2)                  1   170073 170131
+ I(Fecundity^2):I(Exposure_survival^3)          1   170073 170131
+ Fecundity:Incidence                            1   170073 170131
+ I(Fecundity^3):I(Infectivity^3)                1   170073 170131
+ I(Fecundity^3):I(Infectivity^2)                1   170073 170131
+ I(Fecundity^2):I(Infectivity^3)                1   170073 170131
+ Fecundity:I(Exposure_survival^2)               1   170073 170131
+ Population:Exposure_survival                   1   170073 170131
+ I(Fecundity^3):Incidence                       1   170073 170131
+ Fecundity:I(Incidence^2)                       1   170073 170131
+ Fecundity:I(Exposure_survival^3)               1   170073 170131
+ I(Fecundity^2):I(Fecundity^3)                  1   170073 170131
+ Fecundity:I(Fecundity^3)                       1   170073 170131
+ I(Fecundity^2):Incidence                       1   170073 170131
- I(Initial_immunity^2)                          1   170126 170180
- I(Infectivity^3)                               1   170180 170234
- I(Population^2):I(Population^3)                1   170636 170690
- Population:Initial_immunity                    1   170794 170848
- Fecundity:I(Initial_immunity^3)                1   170857 170911
- Population:Infectivity                         1   171002 171056
- I(Population^2):I(Incidence^2)                 1   171724 171778
- I(Infectivity^2):Initial_immunity              1   172556 172610
- Population:Incidence                           1   172772 172826

Step:  AIC=169826.3
Observed ~ Population + I(Population^2) + I(Population^3) + Fecundity + 
    I(Fecundity^2) + I(Fecundity^3) + Infectivity + I(Infectivity^2) + 
    I(Infectivity^3) + Exposure_survival + I(Exposure_survival^2) + 
    I(Exposure_survival^3) + Initial_immunity + I(Initial_immunity^2) + 
    I(Initial_immunity^3) + Incidence + I(Incidence^2) + In_migration + 
    I(In_migration^2) + I(In_migration^3) + I(Infectivity^2):Initial_immunity + 
    Population:Incidence + I(Population^2):I(Incidence^2) + Fecundity:I(Initial_immunity^3) + 
    I(Population^2):I(Population^3) + Population:Infectivity + 
    Population:Initial_immunity + Infectivity:I(Initial_immunity^2)

                                                Df Deviance    AIC
+ I(Population^2):I(Infectivity^2)               1   169558 169618
+ I(Population^3):I(Infectivity^2)               1   169575 169635
+ I(Population^3):I(Infectivity^3)               1   169581 169641
+ I(Population^2):I(Infectivity^3)               1   169584 169644
+ I(Population^2):Infectivity                    1   169603 169663
+ I(Population^3):Infectivity                    1   169618 169678
+ I(Population^3):I(Incidence^2)                 1   169629 169689
+ Infectivity:Initial_immunity                   1   169692 169752
+ I(Infectivity^3):In_migration                  1   169700 169760
+ I(Infectivity^2):In_migration                  1   169705 169765
+ I(Infectivity^3):I(In_migration^2)             1   169709 169769
+ Infectivity:In_migration                       1   169711 169771
+ I(Infectivity^2):I(In_migration^2)             1   169711 169771
+ I(Infectivity^3):Initial_immunity              1   169714 169774
+ Infectivity:I(In_migration^2)                  1   169716 169776
+ I(Infectivity^3):I(In_migration^3)             1   169718 169778
+ I(Infectivity^2):I(In_migration^3)             1   169719 169779
+ I(Infectivity^2):I(Initial_immunity^2)         1   169720 169780
+ I(Initial_immunity^3):Incidence                1   169722 169782
+ Infectivity:I(In_migration^3)                  1   169723 169783
+ Population:I(Initial_immunity^2)               1   169726 169786
+ I(Infectivity^3):I(Initial_immunity^2)         1   169728 169788
+ I(Initial_immunity^3):I(Incidence^2)           1   169731 169791
+ I(Initial_immunity^2):Incidence                1   169737 169797
+ I(Initial_immunity^2):I(Incidence^2)           1   169744 169804
+ Population:I(Initial_immunity^3)               1   169744 169804
+ I(Initial_immunity^3):In_migration             1   169746 169806
+ Incidence:In_migration                         1   169746 169806
+ I(Initial_immunity^3):I(In_migration^2)        1   169748 169808
+ I(Incidence^2):In_migration                    1   169749 169809
+ I(Population^2):Incidence                      1   169749 169809
+ I(Initial_immunity^3):I(In_migration^3)        1   169749 169809
+ Incidence:I(In_migration^2)                    1   169750 169810
+ Population:I(Infectivity^3)                    1   169751 169811
+ Population:I(Infectivity^2)                    1   169752 169812
+ I(Initial_immunity^2):I(In_migration^2)        1   169752 169812
+ I(Incidence^2):I(In_migration^2)               1   169753 169813
+ I(Initial_immunity^2):In_migration             1   169753 169813
+ I(Initial_immunity^2):I(In_migration^3)        1   169753 169813
+ Incidence:I(In_migration^3)                    1   169753 169813
+ I(Incidence^2):I(In_migration^3)               1   169755 169815
+ I(Population^2):I(Initial_immunity^2)          1   169756 169816
+ I(Population^2):I(Initial_immunity^3)          1   169757 169817
+ I(Population^3):I(Fecundity^3)                 1   169760 169820
+ I(Population^3):I(Fecundity^2)                 1   169760 169820
+ I(Infectivity^3):I(Incidence^2)                1   169760 169820
+ I(Population^2):Initial_immunity               1   169760 169820
+ I(Population^3):Fecundity                      1   169760 169820
+ I(Population^3):I(Initial_immunity^3)          1   169760 169820
+ I(Infectivity^3):Incidence                     1   169760 169820
+ I(Population^3):Initial_immunity               1   169760 169820
+ I(Population^3):In_migration                   1   169761 169821
+ I(Population^2):In_migration                   1   169761 169821
+ I(Population^2):I(Fecundity^3)                 1   169761 169821
+ I(Population^2):I(Fecundity^2)                 1   169761 169821
+ I(Population^3):I(Initial_immunity^2)          1   169761 169821
+ I(Infectivity^2):I(Incidence^2)                1   169762 169822
+ I(Population^2):Fecundity                      1   169762 169822
+ Initial_immunity:I(In_migration^3)             1   169762 169822
+ I(Infectivity^2):Incidence                     1   169762 169822
+ Population:In_migration                        1   169762 169822
+ Initial_immunity:Incidence                     1   169763 169823
+ Initial_immunity:I(In_migration^2)             1   169763 169823
+ I(Infectivity^3):I(Initial_immunity^3)         1   169763 169823
+ Infectivity:I(Incidence^2)                     1   169764 169824
+ Initial_immunity:I(Incidence^2)                1   169764 169824
- I(Fecundity^3)                                 1   169768 169824
+ Fecundity:Infectivity                          1   169764 169824
- I(Fecundity^2)                                 1   169768 169824
+ Infectivity:Incidence                          1   169764 169824
+ I(Fecundity^2):Initial_immunity                1   169765 169825
+ Initial_immunity:In_migration                  1   169765 169825
+ I(Population^3):I(In_migration^2)              1   169765 169825
- I(In_migration^2)                              1   169769 169825
+ I(Fecundity^3):Initial_immunity                1   169765 169825
- Exposure_survival                              1   169769 169825
+ I(Population^2):I(In_migration^2)              1   169765 169825
+ Fecundity:Initial_immunity                     1   169765 169825
+ Fecundity:I(Infectivity^2)                     1   169765 169825
+ Fecundity:I(Initial_immunity^2)                1   169765 169825
+ I(Fecundity^2):Infectivity                     1   169765 169825
- I(Exposure_survival^2)                         1   169769 169825
- I(In_migration^3)                              1   169770 169826
+ I(Fecundity^3):In_migration                    1   169766 169826
+ I(Fecundity^2):In_migration                    1   169766 169826
+ Fecundity:In_migration                         1   169766 169826
- I(Exposure_survival^3)                         1   169770 169826
+ Population:I(Fecundity^3)                      1   169766 169826
+ Fecundity:I(Infectivity^3)                     1   169766 169826
+ I(Fecundity^2):I(Initial_immunity^2)           1   169766 169826
+ Population:I(Fecundity^2)                      1   169766 169826
+ Infectivity:I(Infectivity^3)                   1   169766 169826
+ I(Infectivity^2):I(Infectivity^3)              1   169766 169826
+ I(Fecundity^2):I(Infectivity^2)                1   169766 169826
+ I(Infectivity^2):I(Initial_immunity^3)         1   169766 169826
+ I(Fecundity^3):Infectivity                     1   169766 169826
+ Population:I(In_migration^2)                   1   169766 169826
<none>                                               169768 169826
+ I(Population^3):I(In_migration^3)              1   169766 169826
+ Population:Fecundity                           1   169766 169826
+ Exposure_survival:I(Initial_immunity^3)        1   169766 169826
+ I(Population^2):I(In_migration^3)              1   169767 169827
+ I(Population^3):I(Exposure_survival^3)         1   169767 169827
+ I(Fecundity^2):I(Infectivity^3)                1   169767 169827
+ Exposure_survival:I(Initial_immunity^2)        1   169767 169827
+ I(Exposure_survival^2):I(Initial_immunity^3)   1   169767 169827
+ I(Population^3):Incidence                      1   169767 169827
+ I(Fecundity^3):I(In_migration^2)               1   169767 169827
+ I(Fecundity^2):I(In_migration^2)               1   169767 169827
+ I(Exposure_survival^2):I(Initial_immunity^2)   1   169767 169827
+ I(Fecundity^3):I(Infectivity^2)                1   169767 169827
+ Population:I(Incidence^2)                      1   169767 169827
+ Fecundity:I(In_migration^2)                    1   169767 169827
+ Exposure_survival:In_migration                 1   169767 169827
+ I(Population^2):I(Exposure_survival^3)         1   169767 169827
+ I(Exposure_survival^3):I(Initial_immunity^3)   1   169767 169827
- In_migration                                   1   169771 169827
+ I(Exposure_survival^3):I(Initial_immunity^2)   1   169767 169827
+ I(Exposure_survival^2):In_migration            1   169767 169827
+ I(Fecundity^3):I(Initial_immunity^2)           1   169767 169827
+ I(Population^3):I(Exposure_survival^2)         1   169767 169827
+ I(Exposure_survival^3):I(Incidence^2)          1   169767 169827
+ I(Fecundity^3):I(Infectivity^3)                1   169767 169827
+ I(Exposure_survival^2):Initial_immunity        1   169767 169827
+ Exposure_survival:Initial_immunity             1   169767 169827
+ Population:I(In_migration^3)                   1   169767 169827
+ Exposure_survival:I(In_migration^2)            1   169767 169827
+ I(Exposure_survival^3):In_migration            1   169767 169827
+ I(Population^2):I(Exposure_survival^2)         1   169767 169827
+ I(Exposure_survival^2):I(In_migration^2)       1   169767 169827
+ I(Fecundity^3):I(In_migration^3)               1   169767 169827
+ I(Fecundity^2):I(In_migration^3)               1   169767 169827
+ I(Exposure_survival^3):Initial_immunity        1   169768 169828
+ In_migration:I(In_migration^3)                 1   169768 169828
+ I(In_migration^2):I(In_migration^3)            1   169768 169828
+ Infectivity:I(Initial_immunity^3)              1   169768 169828
+ Fecundity:I(In_migration^3)                    1   169768 169828
+ I(Exposure_survival^2):I(In_migration^3)       1   169768 169828
+ Exposure_survival:I(In_migration^3)            1   169768 169828
+ I(Exposure_survival^2):I(Incidence^2)          1   169768 169828
+ Infectivity:Exposure_survival                  1   169768 169828
+ I(Exposure_survival^3):Incidence               1   169768 169828
+ Population:I(Exposure_survival^3)              1   169768 169828
+ I(Infectivity^2):Exposure_survival             1   169768 169828
+ I(Infectivity^3):Exposure_survival             1   169768 169828
+ I(Exposure_survival^3):I(In_migration^2)       1   169768 169828
+ I(Exposure_survival^3):I(In_migration^3)       1   169768 169828
+ I(Fecundity^3):I(Initial_immunity^3)           1   169768 169828
+ I(Population^3):Exposure_survival              1   169768 169828
+ I(Fecundity^3):I(Incidence^2)                  1   169768 169828
+ I(Exposure_survival^2):Incidence               1   169768 169828
+ Population:I(Exposure_survival^2)              1   169768 169828
+ I(Fecundity^2):I(Initial_immunity^3)           1   169768 169828
+ Exposure_survival:I(Incidence^2)               1   169768 169828
+ I(Fecundity^2):I(Incidence^2)                  1   169768 169828
+ Infectivity:I(Exposure_survival^2)             1   169768 169828
+ I(Population^2):Exposure_survival              1   169768 169828
+ I(Infectivity^2):I(Exposure_survival^2)        1   169768 169828
+ I(Infectivity^3):I(Exposure_survival^2)        1   169768 169828
+ I(Fecundity^3):Incidence                       1   169768 169828
+ Initial_immunity:I(Initial_immunity^3)         1   169768 169828
+ Fecundity:I(Incidence^2)                       1   169768 169828
+ Infectivity:I(Exposure_survival^3)             1   169768 169828
+ Fecundity:Exposure_survival                    1   169768 169828
+ I(Fecundity^2):Incidence                       1   169768 169828
+ I(Fecundity^3):I(Exposure_survival^3)          1   169768 169828
+ I(Infectivity^2):I(Exposure_survival^3)        1   169768 169828
+ I(Fecundity^3):Exposure_survival               1   169768 169828
+ I(Fecundity^2):Exposure_survival               1   169768 169828
+ Exposure_survival:Incidence                    1   169768 169828
+ I(Infectivity^3):I(Exposure_survival^3)        1   169768 169828
+ I(Fecundity^3):I(Exposure_survival^2)          1   169768 169828
+ I(Initial_immunity^2):I(Initial_immunity^3)    1   169768 169828
+ Exposure_survival:I(Exposure_survival^3)       1   169768 169828
+ I(Exposure_survival^2):I(Exposure_survival^3)  1   169768 169828
+ I(Fecundity^2):I(Exposure_survival^2)          1   169768 169828
+ Fecundity:Incidence                            1   169768 169828
+ I(Fecundity^2):I(Exposure_survival^3)          1   169768 169828
+ Fecundity:I(Exposure_survival^2)               1   169768 169828
+ Population:Exposure_survival                   1   169768 169828
+ Fecundity:I(Exposure_survival^3)               1   169768 169828
+ Fecundity:I(Fecundity^3)                       1   169768 169828
+ I(Fecundity^2):I(Fecundity^3)                  1   169768 169828
- I(Infectivity^3)                               1   169892 169948
- Infectivity:I(Initial_immunity^2)              1   170073 170129
- I(Population^2):I(Population^3)                1   170329 170385
- Fecundity:I(Initial_immunity^3)                1   170520 170576
- Population:Initial_immunity                    1   170556 170612
- Population:Infectivity                         1   170782 170838
- I(Infectivity^2):Initial_immunity              1   171027 171083
- I(Population^2):I(Incidence^2)                 1   171486 171542
- Population:Incidence                           1   172534 172590

Step:  AIC=169618.1
Observed ~ Population + I(Population^2) + I(Population^3) + Fecundity + 
    I(Fecundity^2) + I(Fecundity^3) + Infectivity + I(Infectivity^2) + 
    I(Infectivity^3) + Exposure_survival + I(Exposure_survival^2) + 
    I(Exposure_survival^3) + Initial_immunity + I(Initial_immunity^2) + 
    I(Initial_immunity^3) + Incidence + I(Incidence^2) + In_migration + 
    I(In_migration^2) + I(In_migration^3) + I(Infectivity^2):Initial_immunity + 
    Population:Incidence + I(Population^2):I(Incidence^2) + Fecundity:I(Initial_immunity^3) + 
    I(Population^2):I(Population^3) + Population:Infectivity + 
    Population:Initial_immunity + Infectivity:I(Initial_immunity^2) + 
    I(Population^2):I(Infectivity^2)

                                                Df Deviance    AIC
+ I(Population^3):I(Incidence^2)                 1   169444 169506
+ I(Population^2):Initial_immunity               1   169456 169518
+ I(Population^3):Initial_immunity               1   169457 169519
+ Infectivity:Initial_immunity                   1   169468 169530
+ I(Infectivity^3):In_migration                  1   169487 169549
+ I(Infectivity^3):Initial_immunity              1   169490 169552
+ I(Infectivity^2):In_migration                  1   169492 169554
+ I(Infectivity^2):I(Initial_immunity^2)         1   169496 169558
+ I(Infectivity^3):I(In_migration^2)             1   169496 169558
+ Infectivity:In_migration                       1   169498 169560
+ I(Infectivity^2):I(In_migration^2)             1   169499 169561
+ I(Initial_immunity^3):Incidence                1   169499 169561
+ I(Infectivity^3):I(Initial_immunity^2)         1   169503 169565
+ Infectivity:I(In_migration^2)                  1   169503 169565
+ I(Infectivity^3):I(In_migration^3)             1   169505 169567
+ I(Infectivity^2):I(In_migration^3)             1   169507 169569
+ Infectivity:I(In_migration^3)                  1   169511 169573
+ I(Initial_immunity^3):I(Incidence^2)           1   169511 169573
+ I(Initial_immunity^2):Incidence                1   169519 169581
+ I(Initial_immunity^2):I(Incidence^2)           1   169527 169589
+ I(Population^2):Incidence                      1   169527 169589
+ I(Initial_immunity^3):In_migration             1   169536 169598
+ Incidence:In_migration                         1   169536 169598
+ I(Initial_immunity^3):I(In_migration^2)        1   169538 169600
+ I(Incidence^2):In_migration                    1   169539 169601
+ I(Initial_immunity^3):I(In_migration^3)        1   169539 169601
+ Incidence:I(In_migration^2)                    1   169540 169602
+ I(Initial_immunity^2):I(In_migration^2)        1   169542 169604
+ I(Population^3):I(Initial_immunity^2)          1   169542 169604
+ I(Initial_immunity^2):In_migration             1   169543 169605
+ I(Initial_immunity^2):I(In_migration^3)        1   169543 169605
+ I(Incidence^2):I(In_migration^2)               1   169543 169605
+ Incidence:I(In_migration^3)                    1   169543 169605
+ I(Incidence^2):I(In_migration^3)               1   169545 169607
+ I(Population^3):I(Infectivity^2)               1   169547 169609
+ I(Infectivity^3):I(Initial_immunity^3)         1   169548 169610
+ I(Population^3):I(Infectivity^3)               1   169549 169611
+ I(Population^3):I(Fecundity^2)                 1   169549 169611
+ I(Population^3):I(Fecundity^3)                 1   169549 169611
+ I(Population^3):Fecundity                      1   169550 169612
+ I(Population^3):In_migration                   1   169550 169612
+ I(Population^2):In_migration                   1   169551 169613
+ I(Population^2):I(Fecundity^3)                 1   169551 169613
+ I(Population^2):I(Fecundity^2)                 1   169551 169613
+ I(Population^2):I(Initial_immunity^2)          1   169551 169613
+ Population:I(Initial_immunity^2)               1   169551 169613
+ I(Population^3):I(Initial_immunity^3)          1   169551 169613
+ Initial_immunity:Incidence                     1   169551 169613
+ I(Population^2):Fecundity                      1   169552 169614
+ Initial_immunity:I(In_migration^3)             1   169552 169614
+ I(Population^3):Incidence                      1   169552 169614
+ I(Infectivity^3):I(Incidence^2)                1   169552 169614
+ Population:In_migration                        1   169552 169614
+ I(Infectivity^3):Incidence                     1   169552 169614
+ Initial_immunity:I(In_migration^2)             1   169553 169615
+ I(Infectivity^2):I(Initial_immunity^3)         1   169553 169615
+ I(Infectivity^2):I(Incidence^2)                1   169553 169615
+ Initial_immunity:I(Incidence^2)                1   169553 169615
+ I(Fecundity^2):Initial_immunity                1   169553 169615
+ I(Fecundity^3):Initial_immunity                1   169554 169616
+ Fecundity:Infectivity                          1   169554 169616
+ Fecundity:Initial_immunity                     1   169554 169616
+ I(Infectivity^2):Incidence                     1   169554 169616
+ Fecundity:I(Initial_immunity^2)                1   169554 169616
- I(Fecundity^3)                                 1   169558 169616
- I(Fecundity^2)                                 1   169558 169616
+ Initial_immunity:In_migration                  1   169554 169616
+ I(Infectivity^2):I(Infectivity^3)              1   169554 169616
+ Infectivity:I(Infectivity^3)                   1   169554 169616
+ I(Population^3):I(In_migration^2)              1   169555 169617
+ Fecundity:I(Infectivity^2)                     1   169555 169617
- I(In_migration^2)                              1   169559 169617
- Exposure_survival                              1   169559 169617
+ I(Fecundity^2):I(Initial_immunity^2)           1   169555 169617
+ I(Fecundity^2):Infectivity                     1   169555 169617
+ I(Population^2):I(In_migration^2)              1   169555 169617
+ Infectivity:I(Incidence^2)                     1   169555 169617
+ I(Population^2):I(Initial_immunity^3)          1   169555 169617
- I(Exposure_survival^2)                         1   169559 169617
- I(In_migration^3)                              1   169559 169617
+ I(Fecundity^3):In_migration                    1   169555 169617
+ I(Fecundity^2):In_migration                    1   169555 169617
+ Fecundity:I(Infectivity^3)                     1   169555 169617
+ Fecundity:In_migration                         1   169555 169617
+ Infectivity:Incidence                          1   169556 169618
- I(Exposure_survival^3)                         1   169560 169618
+ Population:I(Fecundity^3)                      1   169556 169618
+ I(Fecundity^2):I(Infectivity^2)                1   169556 169618
+ Population:I(Fecundity^2)                      1   169556 169618
+ I(Fecundity^3):Infectivity                     1   169556 169618
+ Population:I(In_migration^2)                   1   169556 169618
<none>                                               169558 169618
+ I(Population^3):I(In_migration^3)              1   169556 169618
+ Population:Fecundity                           1   169556 169618
+ I(Fecundity^2):I(Infectivity^3)                1   169556 169618
+ Exposure_survival:I(Initial_immunity^3)        1   169556 169618
+ I(Population^2):I(In_migration^3)              1   169556 169618
+ I(Population^3):I(Exposure_survival^3)         1   169556 169618
+ I(Fecundity^3):I(Initial_immunity^2)           1   169556 169618
+ I(Fecundity^3):I(Infectivity^2)                1   169556 169618
+ Population:I(Initial_immunity^3)               1   169556 169618
+ Exposure_survival:I(Initial_immunity^2)        1   169557 169619
+ I(Exposure_survival^2):I(Initial_immunity^3)   1   169557 169619
+ I(Fecundity^3):I(In_migration^2)               1   169557 169619
+ I(Fecundity^2):I(In_migration^2)               1   169557 169619
+ I(Exposure_survival^2):I(Initial_immunity^2)   1   169557 169619
+ Fecundity:I(In_migration^2)                    1   169557 169619
+ Exposure_survival:In_migration                 1   169557 169619
+ I(Population^2):I(Exposure_survival^3)         1   169557 169619
+ I(Exposure_survival^3):I(Initial_immunity^3)   1   169557 169619
- In_migration                                   1   169561 169619
+ I(Exposure_survival^3):I(Initial_immunity^2)   1   169557 169619
+ I(Exposure_survival^2):In_migration            1   169557 169619
+ I(Fecundity^3):I(Infectivity^3)                1   169557 169619
+ I(Population^3):I(Exposure_survival^2)         1   169557 169619
+ I(Exposure_survival^3):I(Incidence^2)          1   169557 169619
+ Population:I(Infectivity^2)                    1   169557 169619
+ I(Exposure_survival^2):Initial_immunity        1   169557 169619
+ Exposure_survival:Initial_immunity             1   169557 169619
+ Population:I(In_migration^3)                   1   169557 169619
+ Exposure_survival:I(In_migration^2)            1   169557 169619
+ I(Exposure_survival^3):In_migration            1   169557 169619
+ I(Population^2):I(Exposure_survival^2)         1   169557 169619
+ I(Exposure_survival^2):I(In_migration^2)       1   169557 169619
+ I(Fecundity^3):I(In_migration^3)               1   169557 169619
+ I(Fecundity^2):I(In_migration^3)               1   169557 169619
+ Population:I(Infectivity^3)                    1   169557 169619
+ I(Exposure_survival^3):Initial_immunity        1   169557 169619
+ In_migration:I(In_migration^3)                 1   169557 169619
+ I(In_migration^2):I(In_migration^3)            1   169557 169619
+ Fecundity:I(In_migration^3)                    1   169557 169619
+ I(Exposure_survival^2):I(In_migration^3)       1   169557 169619
+ Exposure_survival:I(In_migration^3)            1   169557 169619
+ I(Exposure_survival^2):I(Incidence^2)          1   169557 169619
+ Infectivity:Exposure_survival                  1   169558 169620
+ I(Exposure_survival^3):Incidence               1   169558 169620
+ Population:I(Exposure_survival^3)              1   169558 169620
+ I(Population^2):Infectivity                    1   169558 169620
+ I(Infectivity^2):Exposure_survival             1   169558 169620
+ I(Infectivity^3):Exposure_survival             1   169558 169620
+ I(Exposure_survival^3):I(In_migration^2)       1   169558 169620
+ I(Exposure_survival^3):I(In_migration^3)       1   169558 169620
+ I(Fecundity^3):I(Initial_immunity^3)           1   169558 169620
+ I(Population^3):Exposure_survival              1   169558 169620
+ I(Fecundity^3):I(Incidence^2)                  1   169558 169620
+ I(Exposure_survival^2):Incidence               1   169558 169620
+ I(Fecundity^2):I(Initial_immunity^3)           1   169558 169620
+ I(Population^2):I(Infectivity^3)               1   169558 169620
+ Population:I(Exposure_survival^2)              1   169558 169620
+ Exposure_survival:I(Incidence^2)               1   169558 169620
+ I(Fecundity^2):I(Incidence^2)                  1   169558 169620
+ Infectivity:I(Exposure_survival^2)             1   169558 169620
+ I(Population^2):Exposure_survival              1   169558 169620
+ I(Infectivity^2):I(Exposure_survival^2)        1   169558 169620
+ I(Infectivity^3):I(Exposure_survival^2)        1   169558 169620
+ I(Fecundity^3):Incidence                       1   169558 169620
+ Infectivity:I(Initial_immunity^3)              1   169558 169620
+ Initial_immunity:I(Initial_immunity^3)         1   169558 169620
+ Fecundity:I(Incidence^2)                       1   169558 169620
+ Infectivity:I(Exposure_survival^3)             1   169558 169620
+ I(Population^3):Infectivity                    1   169558 169620
+ Fecundity:Exposure_survival                    1   169558 169620
+ I(Fecundity^2):Incidence                       1   169558 169620
+ I(Infectivity^2):I(Exposure_survival^3)        1   169558 169620
+ I(Fecundity^3):I(Exposure_survival^3)          1   169558 169620
+ I(Fecundity^3):Exposure_survival               1   169558 169620
+ I(Fecundity^2):Exposure_survival               1   169558 169620
+ I(Infectivity^3):I(Exposure_survival^3)        1   169558 169620
+ Exposure_survival:Incidence                    1   169558 169620
+ I(Fecundity^3):I(Exposure_survival^2)          1   169558 169620
+ Exposure_survival:I(Exposure_survival^3)       1   169558 169620
+ I(Exposure_survival^2):I(Exposure_survival^3)  1   169558 169620
+ I(Initial_immunity^2):I(Initial_immunity^3)    1   169558 169620
+ I(Fecundity^2):I(Exposure_survival^2)          1   169558 169620
+ Fecundity:Incidence                            1   169558 169620
+ Population:I(Incidence^2)                      1   169558 169620
+ I(Fecundity^2):I(Exposure_survival^3)          1   169558 169620
+ Fecundity:I(Exposure_survival^2)               1   169558 169620
+ Population:Exposure_survival                   1   169558 169620
+ Fecundity:I(Exposure_survival^3)               1   169558 169620
+ I(Fecundity^2):I(Fecundity^3)                  1   169558 169620
+ Fecundity:I(Fecundity^3)                       1   169558 169620
- I(Infectivity^3)                               1   169628 169686
- I(Population^2):I(Infectivity^2)               1   169768 169826
- Infectivity:I(Initial_immunity^2)              1   169831 169889
- I(Population^2):I(Population^3)                1   170112 170170
- Population:Infectivity                         1   170137 170195
- Fecundity:I(Initial_immunity^3)                1   170306 170364
- Population:Initial_immunity                    1   170309 170367
- I(Infectivity^2):Initial_immunity              1   170760 170818
- I(Population^2):I(Incidence^2)                 1   171360 171418
- Population:Incidence                           1   172425 172483

Step:  AIC=169505.8
Observed ~ Population + I(Population^2) + I(Population^3) + Fecundity + 
    I(Fecundity^2) + I(Fecundity^3) + Infectivity + I(Infectivity^2) + 
    I(Infectivity^3) + Exposure_survival + I(Exposure_survival^2) + 
    I(Exposure_survival^3) + Initial_immunity + I(Initial_immunity^2) + 
    I(Initial_immunity^3) + Incidence + I(Incidence^2) + In_migration + 
    I(In_migration^2) + I(In_migration^3) + I(Infectivity^2):Initial_immunity + 
    Population:Incidence + I(Population^2):I(Incidence^2) + Fecundity:I(Initial_immunity^3) + 
    I(Population^2):I(Population^3) + Population:Infectivity + 
    Population:Initial_immunity + Infectivity:I(Initial_immunity^2) + 
    I(Population^2):I(Infectivity^2) + I(Population^3):I(Incidence^2)

                                                Df Deviance    AIC
+ I(Population^3):Incidence                      1   168496 168560
+ I(Population^2):Incidence                      1   168498 168562
+ Population:I(Incidence^2)                      1   168940 169004
+ Infectivity:Initial_immunity                   1   169351 169415
+ I(Infectivity^3):In_migration                  1   169373 169437
+ I(Infectivity^3):Initial_immunity              1   169374 169438
+ I(Infectivity^2):In_migration                  1   169377 169441
+ I(Population^2):Initial_immunity               1   169380 169444
+ I(Infectivity^2):I(Initial_immunity^2)         1   169381 169445
+ I(Population^3):Initial_immunity               1   169382 169446
+ I(Infectivity^3):I(In_migration^2)             1   169382 169446
+ Infectivity:In_migration                       1   169384 169448
+ I(Infectivity^2):I(In_migration^2)             1   169384 169448
+ I(Infectivity^3):I(Initial_immunity^2)         1   169388 169452
+ Infectivity:I(In_migration^2)                  1   169389 169453
+ I(Infectivity^3):I(In_migration^3)             1   169391 169455
+ I(Infectivity^2):I(In_migration^3)             1   169393 169457
+ Infectivity:I(In_migration^3)                  1   169396 169460
+ I(Initial_immunity^3):Incidence                1   169403 169467
+ I(Initial_immunity^3):I(Incidence^2)           1   169416 169480
+ I(Initial_immunity^2):Incidence                1   169418 169482
+ I(Initial_immunity^3):In_migration             1   169422 169486
+ Incidence:In_migration                         1   169422 169486
+ I(Population^3):I(Infectivity^2)               1   169423 169487
+ I(Initial_immunity^3):I(In_migration^2)        1   169423 169487
+ I(Incidence^2):In_migration                    1   169425 169489
+ I(Initial_immunity^3):I(In_migration^3)        1   169425 169489
+ Incidence:I(In_migration^2)                    1   169426 169490
+ I(Initial_immunity^2):I(Incidence^2)           1   169428 169492
+ I(Initial_immunity^2):I(In_migration^2)        1   169428 169492
+ I(Initial_immunity^2):In_migration             1   169428 169492
+ I(Initial_immunity^2):I(In_migration^3)        1   169428 169492
+ I(Incidence^2):I(In_migration^2)               1   169429 169493
+ Incidence:I(In_migration^3)                    1   169429 169493
+ Population:I(Initial_immunity^2)               1   169430 169494
+ I(Incidence^2):I(In_migration^3)               1   169431 169495
+ I(Infectivity^3):I(Initial_immunity^3)         1   169433 169497
+ I(Infectivity^3):I(Incidence^2)                1   169433 169497
+ I(Population^3):I(Fecundity^2)                 1   169434 169498
+ I(Population^3):I(Fecundity^3)                 1   169434 169498
+ I(Population^3):Fecundity                      1   169435 169499
+ I(Infectivity^2):I(Incidence^2)                1   169435 169499
+ I(Population^2):I(Fecundity^3)                 1   169436 169500
+ I(Infectivity^3):Incidence                     1   169436 169500
+ I(Population^2):I(Fecundity^2)                 1   169436 169500
+ I(Population^3):In_migration                   1   169436 169500
+ I(Population^2):In_migration                   1   169436 169500
+ I(Population^2):Fecundity                      1   169436 169500
+ Infectivity:I(Incidence^2)                     1   169437 169501
+ I(Infectivity^2):Incidence                     1   169437 169501
+ Population:In_migration                        1   169437 169501
+ Initial_immunity:I(In_migration^3)             1   169437 169501
+ I(Infectivity^2):I(Initial_immunity^3)         1   169438 169502
+ Initial_immunity:I(In_migration^2)             1   169438 169502
+ Population:I(Initial_immunity^3)               1   169439 169503
+ Infectivity:Incidence                          1   169439 169503
+ I(Fecundity^2):Initial_immunity                1   169439 169503
+ Fecundity:Infectivity                          1   169439 169503
+ I(Fecundity^3):Initial_immunity                1   169439 169503
+ Fecundity:Initial_immunity                     1   169440 169504
+ Fecundity:I(Initial_immunity^2)                1   169440 169504
+ I(Population^3):I(Infectivity^3)               1   169440 169504
- I(Fecundity^3)                                 1   169444 169504
- I(Fecundity^2)                                 1   169444 169504
+ I(Population^3):I(In_migration^2)              1   169440 169504
+ Initial_immunity:In_migration                  1   169440 169504
+ Fecundity:I(Infectivity^2)                     1   169440 169504
+ Infectivity:I(Infectivity^3)                   1   169440 169504
+ I(Infectivity^2):I(Infectivity^3)              1   169440 169504
+ I(Population^2):I(In_migration^2)              1   169440 169504
- I(In_migration^2)                              1   169444 169504
- Exposure_survival                              1   169444 169504
+ I(Fecundity^2):Infectivity                     1   169440 169504
+ I(Fecundity^2):I(Initial_immunity^2)           1   169440 169504
+ I(Population^3):I(Initial_immunity^2)          1   169441 169505
+ Population:I(Fecundity^3)                      1   169441 169505
+ Population:I(Fecundity^2)                      1   169441 169505
- I(Exposure_survival^2)                         1   169445 169505
+ I(Fecundity^3):In_migration                    1   169441 169505
- I(In_migration^3)                              1   169445 169505
+ Fecundity:I(Infectivity^3)                     1   169441 169505
+ I(Fecundity^2):In_migration                    1   169441 169505
+ Fecundity:In_migration                         1   169441 169505
+ I(Population^3):Infectivity                    1   169441 169505
+ Initial_immunity:Incidence                     1   169441 169505
- I(Exposure_survival^3)                         1   169445 169505
+ I(Fecundity^2):I(Infectivity^2)                1   169441 169505
+ I(Fecundity^3):Infectivity                     1   169441 169505
+ Population:Fecundity                           1   169441 169505
+ Population:I(In_migration^2)                   1   169441 169505
+ I(Population^3):I(In_migration^3)              1   169442 169506
<none>                                               169444 169506
+ I(Fecundity^2):I(Infectivity^3)                1   169442 169506
+ I(Population^2):I(In_migration^3)              1   169442 169506
+ Exposure_survival:I(Initial_immunity^3)        1   169442 169506
+ I(Fecundity^3):I(Infectivity^2)                1   169442 169506
+ I(Population^3):I(Exposure_survival^3)         1   169442 169506
+ Exposure_survival:I(Initial_immunity^2)        1   169442 169506
+ I(Fecundity^3):I(Initial_immunity^2)           1   169442 169506
+ I(Exposure_survival^2):I(Initial_immunity^3)   1   169442 169506
+ I(Fecundity^3):I(In_migration^2)               1   169442 169506
+ I(Fecundity^2):I(In_migration^2)               1   169442 169506
+ I(Exposure_survival^2):I(Initial_immunity^2)   1   169442 169506
+ Fecundity:I(In_migration^2)                    1   169442 169506
+ Exposure_survival:In_migration                 1   169442 169506
+ I(Population^2):I(Exposure_survival^3)         1   169442 169506
+ I(Exposure_survival^3):I(Initial_immunity^3)   1   169442 169506
- In_migration                                   1   169447 169507
+ I(Fecundity^3):I(Infectivity^3)                1   169443 169507
+ I(Exposure_survival^3):I(Initial_immunity^2)   1   169443 169507
+ I(Exposure_survival^2):In_migration            1   169443 169507
+ I(Population^3):I(Exposure_survival^2)         1   169443 169507
+ I(Exposure_survival^3):I(Incidence^2)          1   169443 169507
+ Population:I(In_migration^3)                   1   169443 169507
+ I(Exposure_survival^2):Initial_immunity        1   169443 169507
+ Exposure_survival:Initial_immunity             1   169443 169507
+ Exposure_survival:I(In_migration^2)            1   169443 169507
+ I(Exposure_survival^3):In_migration            1   169443 169507
+ I(Population^2):I(Exposure_survival^2)         1   169443 169507
+ I(Fecundity^3):I(In_migration^3)               1   169443 169507
+ I(Fecundity^2):I(In_migration^3)               1   169443 169507
+ I(Exposure_survival^2):I(In_migration^2)       1   169443 169507
+ In_migration:I(In_migration^3)                 1   169443 169507
+ I(In_migration^2):I(In_migration^3)            1   169443 169507
+ I(Exposure_survival^3):Initial_immunity        1   169443 169507
+ Fecundity:I(In_migration^3)                    1   169443 169507
+ I(Exposure_survival^2):I(In_migration^3)       1   169443 169507
+ Exposure_survival:I(In_migration^3)            1   169443 169507
+ I(Exposure_survival^2):I(Incidence^2)          1   169443 169507
+ Initial_immunity:I(Incidence^2)                1   169443 169507
+ I(Population^3):I(Initial_immunity^3)          1   169443 169507
+ Infectivity:Exposure_survival                  1   169443 169507
+ I(Exposure_survival^3):Incidence               1   169443 169507
+ Population:I(Exposure_survival^3)              1   169443 169507
+ I(Infectivity^2):Exposure_survival             1   169443 169507
+ I(Infectivity^3):Exposure_survival             1   169443 169507
+ I(Exposure_survival^3):I(In_migration^2)       1   169443 169507
+ I(Exposure_survival^3):I(In_migration^3)       1   169443 169507
+ I(Population^2):I(Initial_immunity^2)          1   169443 169507
+ I(Fecundity^3):I(Initial_immunity^3)           1   169443 169507
+ I(Population^2):I(Infectivity^3)               1   169443 169507
+ I(Population^3):Exposure_survival              1   169443 169507
+ I(Fecundity^3):I(Incidence^2)                  1   169443 169507
+ I(Fecundity^2):I(Initial_immunity^3)           1   169443 169507
+ I(Exposure_survival^2):Incidence               1   169443 169507
+ Population:I(Exposure_survival^2)              1   169443 169507
+ Exposure_survival:I(Incidence^2)               1   169444 169508
+ I(Fecundity^2):I(Incidence^2)                  1   169444 169508
+ Infectivity:I(Exposure_survival^2)             1   169444 169508
+ I(Population^2):Exposure_survival              1   169444 169508
+ I(Population^2):Infectivity                    1   169444 169508
+ I(Infectivity^2):I(Exposure_survival^2)        1   169444 169508
+ I(Fecundity^3):Incidence                       1   169444 169508
+ I(Infectivity^3):I(Exposure_survival^2)        1   169444 169508
+ Initial_immunity:I(Initial_immunity^3)         1   169444 169508
+ Fecundity:I(Incidence^2)                       1   169444 169508
+ Infectivity:I(Exposure_survival^3)             1   169444 169508
+ Fecundity:Exposure_survival                    1   169444 169508
+ I(Fecundity^2):Incidence                       1   169444 169508
+ I(Infectivity^2):I(Exposure_survival^3)        1   169444 169508
+ I(Fecundity^3):I(Exposure_survival^3)          1   169444 169508
+ I(Fecundity^3):Exposure_survival               1   169444 169508
+ I(Fecundity^2):Exposure_survival               1   169444 169508
+ I(Infectivity^3):I(Exposure_survival^3)        1   169444 169508
+ Exposure_survival:Incidence                    1   169444 169508
+ I(Fecundity^3):I(Exposure_survival^2)          1   169444 169508
+ Infectivity:I(Initial_immunity^3)              1   169444 169508
+ Exposure_survival:I(Exposure_survival^3)       1   169444 169508
+ I(Exposure_survival^2):I(Exposure_survival^3)  1   169444 169508
+ I(Initial_immunity^2):I(Initial_immunity^3)    1   169444 169508
+ I(Fecundity^2):I(Exposure_survival^2)          1   169444 169508
+ Fecundity:Incidence                            1   169444 169508
+ I(Fecundity^2):I(Exposure_survival^3)          1   169444 169508
+ Fecundity:I(Exposure_survival^2)               1   169444 169508
+ Population:I(Infectivity^3)                    1   169444 169508
+ I(Population^2):I(Initial_immunity^3)          1   169444 169508
+ Population:Exposure_survival                   1   169444 169508
+ Fecundity:I(Exposure_survival^3)               1   169444 169508
+ I(Fecundity^2):I(Fecundity^3)                  1   169444 169508
+ Fecundity:I(Fecundity^3)                       1   169444 169508
+ Population:I(Infectivity^2)                    1   169444 169508
- I(Infectivity^3)                               1   169517 169577
- I(Population^3):I(Incidence^2)                 1   169558 169618
- I(Population^2):I(Infectivity^2)               1   169629 169689
- I(Population^2):I(Incidence^2)                 1   169721 169781
- Infectivity:I(Initial_immunity^2)              1   169726 169786
- I(Population^2):I(Population^3)                1   169993 170053
- Population:Infectivity                         1   170013 170073
- Fecundity:I(Initial_immunity^3)                1   170190 170250
- Population:Initial_immunity                    1   170279 170339
- I(Infectivity^2):Initial_immunity              1   170639 170699
- Population:Incidence                           1   171135 171195

Step:  AIC=168559.6
Observed ~ Population + I(Population^2) + I(Population^3) + Fecundity + 
    I(Fecundity^2) + I(Fecundity^3) + Infectivity + I(Infectivity^2) + 
    I(Infectivity^3) + Exposure_survival + I(Exposure_survival^2) + 
    I(Exposure_survival^3) + Initial_immunity + I(Initial_immunity^2) + 
    I(Initial_immunity^3) + Incidence + I(Incidence^2) + In_migration + 
    I(In_migration^2) + I(In_migration^3) + I(Infectivity^2):Initial_immunity + 
    Population:Incidence + I(Population^2):I(Incidence^2) + Fecundity:I(Initial_immunity^3) + 
    I(Population^2):I(Population^3) + Population:Infectivity + 
    Population:Initial_immunity + Infectivity:I(Initial_immunity^2) + 
    I(Population^2):I(Infectivity^2) + I(Population^3):I(Incidence^2) + 
    I(Population^3):Incidence

                                                Df Deviance    AIC
+ I(Population^2):Initial_immunity               1   168375 168441
+ I(Population^3):Initial_immunity               1   168381 168447
+ Infectivity:Initial_immunity                   1   168391 168457
+ I(Infectivity^3):Initial_immunity              1   168414 168480
+ I(Infectivity^3):In_migration                  1   168425 168491
+ I(Infectivity^2):I(Initial_immunity^2)         1   168425 168491
+ I(Initial_immunity^3):Incidence                1   168429 168495
+ I(Infectivity^2):In_migration                  1   168429 168495
+ I(Infectivity^3):I(Initial_immunity^2)         1   168433 168499
+ I(Infectivity^3):I(In_migration^2)             1   168434 168500
+ Infectivity:In_migration                       1   168436 168502
+ I(Infectivity^2):I(In_migration^2)             1   168437 168503
+ Infectivity:I(In_migration^2)                  1   168441 168507
+ I(Infectivity^3):I(In_migration^3)             1   168443 168509
+ I(Initial_immunity^3):I(Incidence^2)           1   168443 168509
+ I(Initial_immunity^2):Incidence                1   168444 168510
+ I(Infectivity^2):I(In_migration^3)             1   168445 168511
+ Infectivity:I(In_migration^3)                  1   168448 168514
+ I(Initial_immunity^2):I(Incidence^2)           1   168456 168522
+ Incidence:In_migration                         1   168470 168536
+ I(Incidence^2):In_migration                    1   168473 168539
+ I(Initial_immunity^3):In_migration             1   168474 168540
+ I(Population^3):I(Infectivity^3)               1   168475 168541
+ Incidence:I(In_migration^2)                    1   168475 168541
+ I(Initial_immunity^3):I(In_migration^2)        1   168475 168541
+ I(Initial_immunity^3):I(In_migration^3)        1   168477 168543
+ I(Population^3):I(Initial_immunity^2)          1   168478 168544
+ I(Incidence^2):I(In_migration^2)               1   168478 168544
+ Incidence:I(In_migration^3)                    1   168478 168544
+ I(Initial_immunity^2):I(In_migration^2)        1   168480 168546
+ I(Initial_immunity^2):In_migration             1   168480 168546
+ Initial_immunity:Incidence                     1   168480 168546
+ I(Initial_immunity^2):I(In_migration^3)        1   168480 168546
+ I(Incidence^2):I(In_migration^3)               1   168481 168547
+ I(Infectivity^3):I(Initial_immunity^3)         1   168482 168548
+ I(Population^3):I(Infectivity^2)               1   168483 168549
+ Initial_immunity:I(Incidence^2)                1   168485 168551
+ I(Population^2):I(Initial_immunity^2)          1   168486 168552
+ I(Population^3):I(Fecundity^3)                 1   168488 168554
+ I(Population^3):I(Fecundity^2)                 1   168488 168554
+ I(Infectivity^2):I(Initial_immunity^3)         1   168488 168554
+ I(Population^3):In_migration                   1   168488 168554
+ I(Population^3):Fecundity                      1   168488 168554
+ I(Population^2):In_migration                   1   168489 168555
+ I(Population^3):I(Initial_immunity^3)          1   168489 168555
+ Initial_immunity:I(In_migration^3)             1   168489 168555
+ I(Population^2):I(Fecundity^3)                 1   168489 168555
+ I(Population^2):I(Fecundity^2)                 1   168489 168555
+ I(Fecundity^2):Initial_immunity                1   168489 168555
+ Initial_immunity:I(In_migration^2)             1   168490 168556
+ Population:In_migration                        1   168490 168556
+ I(Fecundity^3):Initial_immunity                1   168490 168556
+ Fecundity:I(Initial_immunity^2)                1   168490 168556
+ I(Population^2):Fecundity                      1   168490 168556
+ Fecundity:Initial_immunity                     1   168490 168556
+ I(Infectivity^2):I(Infectivity^3)              1   168491 168557
+ Infectivity:I(Infectivity^3)                   1   168491 168557
+ Population:I(Initial_immunity^2)               1   168491 168557
+ Fecundity:Infectivity                          1   168491 168557
+ Population:I(Infectivity^2)                    1   168491 168557
+ I(Fecundity^2):I(Initial_immunity^2)           1   168491 168557
+ I(Population^2):Incidence                      1   168491 168557
+ I(Infectivity^3):I(Incidence^2)                1   168491 168557
+ Population:I(Infectivity^3)                    1   168491 168557
+ Initial_immunity:In_migration                  1   168492 168558
- I(Fecundity^3)                                 1   168496 168558
+ Fecundity:I(Infectivity^2)                     1   168492 168558
- I(Fecundity^2)                                 1   168496 168558
+ I(Fecundity^2):Infectivity                     1   168492 168558
+ I(Infectivity^3):Incidence                     1   168492 168558
- Exposure_survival                              1   168496 168558
- I(In_migration^2)                              1   168496 168558
+ I(Population^2):I(Initial_immunity^3)          1   168492 168558
+ I(Infectivity^2):I(Incidence^2)                1   168492 168558
+ I(Population^3):I(In_migration^2)              1   168492 168558
+ Fecundity:I(Infectivity^3)                     1   168492 168558
+ I(Population^2):I(In_migration^2)              1   168493 168559
+ I(Population^2):Infectivity                    1   168493 168559
+ I(Fecundity^2):I(Infectivity^2)                1   168493 168559
- I(Exposure_survival^2)                         1   168497 168559
+ I(Fecundity^3):In_migration                    1   168493 168559
- I(In_migration^3)                              1   168497 168559
+ I(Fecundity^2):In_migration                    1   168493 168559
+ I(Fecundity^3):Infectivity                     1   168493 168559
+ Fecundity:In_migration                         1   168493 168559
- I(Exposure_survival^3)                         1   168497 168559
+ I(Population^2):I(Infectivity^3)               1   168493 168559
+ I(Infectivity^2):Incidence                     1   168493 168559
+ I(Fecundity^3):I(Initial_immunity^2)           1   168493 168559
+ I(Fecundity^2):I(Infectivity^3)                1   168493 168559
+ I(Fecundity^3):I(Infectivity^2)                1   168494 168560
<none>                                               168496 168560
+ Population:I(Fecundity^3)                      1   168494 168560
+ Infectivity:I(Incidence^2)                     1   168494 168560
+ Population:I(In_migration^2)                   1   168494 168560
+ Exposure_survival:I(Initial_immunity^3)        1   168494 168560
+ Population:I(Fecundity^2)                      1   168494 168560
+ I(Population^3):I(In_migration^3)              1   168494 168560
+ I(Population^3):I(Exposure_survival^3)         1   168494 168560
+ Exposure_survival:I(Initial_immunity^2)        1   168494 168560
+ I(Exposure_survival^2):I(Initial_immunity^3)   1   168494 168560
+ I(Population^2):I(In_migration^3)              1   168494 168560
+ I(Fecundity^3):I(In_migration^2)               1   168494 168560
+ I(Fecundity^2):I(In_migration^2)               1   168494 168560
+ I(Exposure_survival^2):I(Initial_immunity^2)   1   168494 168560
+ Population:Fecundity                           1   168494 168560
+ I(Fecundity^3):I(Infectivity^3)                1   168494 168560
+ Fecundity:I(In_migration^2)                    1   168494 168560
+ Exposure_survival:In_migration                 1   168494 168560
+ I(Population^2):I(Exposure_survival^3)         1   168494 168560
- In_migration                                   1   168498 168560
+ I(Exposure_survival^3):I(Initial_immunity^3)   1   168494 168560
+ I(Exposure_survival^2):In_migration            1   168494 168560
+ I(Exposure_survival^3):I(Initial_immunity^2)   1   168494 168560
+ Infectivity:Incidence                          1   168494 168560
+ I(Population^3):I(Exposure_survival^2)         1   168494 168560
+ I(Exposure_survival^3):I(Incidence^2)          1   168494 168560
+ Population:I(Initial_immunity^3)               1   168495 168561
+ I(Exposure_survival^2):Initial_immunity        1   168495 168561
+ Exposure_survival:Initial_immunity             1   168495 168561
+ Exposure_survival:I(In_migration^2)            1   168495 168561
+ I(Exposure_survival^3):In_migration            1   168495 168561
+ I(Exposure_survival^2):I(In_migration^2)       1   168495 168561
+ I(Population^2):I(Exposure_survival^2)         1   168495 168561
+ I(Fecundity^3):I(In_migration^3)               1   168495 168561
+ I(In_migration^2):I(In_migration^3)            1   168495 168561
+ In_migration:I(In_migration^3)                 1   168495 168561
+ I(Fecundity^2):I(In_migration^3)               1   168495 168561
+ Population:I(In_migration^3)                   1   168495 168561
+ I(Exposure_survival^3):Initial_immunity        1   168495 168561
+ Fecundity:I(In_migration^3)                    1   168495 168561
+ I(Exposure_survival^2):I(In_migration^3)       1   168495 168561
+ Exposure_survival:I(In_migration^3)            1   168495 168561
+ I(Exposure_survival^2):I(Incidence^2)          1   168495 168561
+ Infectivity:Exposure_survival                  1   168495 168561
+ I(Exposure_survival^3):Incidence               1   168495 168561
+ Population:I(Exposure_survival^3)              1   168495 168561
+ I(Infectivity^2):Exposure_survival             1   168495 168561
+ I(Infectivity^3):Exposure_survival             1   168495 168561
+ I(Exposure_survival^3):I(In_migration^2)       1   168495 168561
+ I(Exposure_survival^3):I(In_migration^3)       1   168495 168561
+ I(Fecundity^3):I(Initial_immunity^3)           1   168495 168561
+ I(Population^3):Exposure_survival              1   168495 168561
+ I(Fecundity^2):I(Initial_immunity^3)           1   168495 168561
+ I(Exposure_survival^2):Incidence               1   168495 168561
+ Population:I(Exposure_survival^2)              1   168495 168561
+ Exposure_survival:I(Incidence^2)               1   168495 168561
+ I(Fecundity^3):I(Incidence^2)                  1   168495 168561
+ Infectivity:I(Exposure_survival^2)             1   168495 168561
+ I(Population^2):Exposure_survival              1   168495 168561
+ I(Infectivity^2):I(Exposure_survival^2)        1   168495 168561
+ Population:I(Incidence^2)                      1   168495 168561
+ I(Infectivity^3):I(Exposure_survival^2)        1   168495 168561
+ I(Fecundity^2):I(Incidence^2)                  1   168495 168561
+ Infectivity:I(Exposure_survival^3)             1   168495 168561
+ Fecundity:Exposure_survival                    1   168495 168561
+ I(Infectivity^2):I(Exposure_survival^3)        1   168495 168561
+ I(Fecundity^3):Incidence                       1   168495 168561
+ I(Fecundity^3):I(Exposure_survival^3)          1   168495 168561
+ Exposure_survival:Incidence                    1   168495 168561
+ I(Infectivity^3):I(Exposure_survival^3)        1   168495 168561
+ I(Fecundity^3):Exposure_survival               1   168495 168561
+ I(Fecundity^2):Exposure_survival               1   168495 168561
+ I(Fecundity^3):I(Exposure_survival^2)          1   168496 168562
+ I(Population^3):Infectivity                    1   168496 168562
+ Fecundity:I(Incidence^2)                       1   168496 168562
+ Exposure_survival:I(Exposure_survival^3)       1   168496 168562
+ I(Exposure_survival^2):I(Exposure_survival^3)  1   168496 168562
+ I(Fecundity^2):Incidence                       1   168496 168562
+ I(Fecundity^2):I(Exposure_survival^2)          1   168496 168562
+ I(Fecundity^2):I(Exposure_survival^3)          1   168496 168562
+ Initial_immunity:I(Initial_immunity^3)         1   168496 168562
+ Fecundity:I(Exposure_survival^2)               1   168496 168562
+ I(Initial_immunity^2):I(Initial_immunity^3)    1   168496 168562
+ Population:Exposure_survival                   1   168496 168562
+ I(Fecundity^2):I(Fecundity^3)                  1   168496 168562
+ Fecundity:I(Fecundity^3)                       1   168496 168562
+ Fecundity:I(Exposure_survival^3)               1   168496 168562
+ Fecundity:Incidence                            1   168496 168562
+ Infectivity:I(Initial_immunity^3)              1   168496 168562
- I(Infectivity^3)                               1   168557 168619
- I(Population^2):I(Infectivity^2)               1   168714 168776
- Infectivity:I(Initial_immunity^2)              1   168788 168850
- I(Population^2):I(Population^3)                1   169037 169099
- Population:Infectivity                         1   169056 169118
- Population:Initial_immunity                    1   169110 169172
- Fecundity:I(Initial_immunity^3)                1   169233 169295
- I(Population^3):Incidence                      1   169444 169506
- I(Population^3):I(Incidence^2)                 1   169552 169614
- I(Population^2):I(Incidence^2)                 1   169720 169782
- I(Infectivity^2):Initial_immunity              1   169740 169802
- Population:Incidence                           1   170599 170661

Step:  AIC=168441.4
Observed ~ Population + I(Population^2) + I(Population^3) + Fecundity + 
    I(Fecundity^2) + I(Fecundity^3) + Infectivity + I(Infectivity^2) + 
    I(Infectivity^3) + Exposure_survival + I(Exposure_survival^2) + 
    I(Exposure_survival^3) + Initial_immunity + I(Initial_immunity^2) + 
    I(Initial_immunity^3) + Incidence + I(Incidence^2) + In_migration + 
    I(In_migration^2) + I(In_migration^3) + I(Infectivity^2):Initial_immunity + 
    Population:Incidence + I(Population^2):I(Incidence^2) + Fecundity:I(Initial_immunity^3) + 
    I(Population^2):I(Population^3) + Population:Infectivity + 
    Population:Initial_immunity + Infectivity:I(Initial_immunity^2) + 
    I(Population^2):I(Infectivity^2) + I(Population^3):I(Incidence^2) + 
    I(Population^3):Incidence + I(Population^2):Initial_immunity

                                                Df Deviance    AIC
+ Infectivity:Initial_immunity                   1   168248 168316
+ I(Infectivity^3):Initial_immunity              1   168273 168341
+ I(Infectivity^2):I(Initial_immunity^2)         1   168288 168356
+ I(Infectivity^3):I(Initial_immunity^2)         1   168296 168364
+ I(Population^3):I(Infectivity^3)               1   168296 168364
+ I(Initial_immunity^3):Incidence                1   168303 168371
+ I(Infectivity^3):In_migration                  1   168305 168373
+ I(Infectivity^2):In_migration                  1   168310 168378
+ I(Infectivity^3):I(In_migration^2)             1   168314 168382
+ I(Initial_immunity^2):Incidence                1   168315 168383
+ Infectivity:In_migration                       1   168316 168384
+ I(Infectivity^2):I(In_migration^2)             1   168317 168385
+ I(Initial_immunity^3):I(Incidence^2)           1   168318 168386
+ Infectivity:I(In_migration^2)                  1   168321 168389
+ I(Infectivity^3):I(In_migration^3)             1   168323 168391
+ I(Infectivity^2):I(In_migration^3)             1   168325 168393
+ Infectivity:I(In_migration^3)                  1   168328 168396
+ I(Initial_immunity^2):I(Incidence^2)           1   168328 168396
+ Population:I(Infectivity^2)                    1   168331 168399
+ I(Population^2):Infectivity                    1   168332 168400
+ Population:I(Infectivity^3)                    1   168333 168401
+ I(Population^2):I(Infectivity^3)               1   168335 168403
+ I(Population^3):Infectivity                    1   168349 168417
+ Incidence:In_migration                         1   168350 168418
+ Initial_immunity:Incidence                     1   168353 168421
+ I(Incidence^2):In_migration                    1   168353 168421
+ Incidence:I(In_migration^2)                    1   168355 168423
+ I(Initial_immunity^3):In_migration             1   168355 168423
+ I(Infectivity^3):I(Initial_immunity^3)         1   168356 168424
+ I(Initial_immunity^3):I(In_migration^2)        1   168356 168424
+ I(Incidence^2):I(In_migration^2)               1   168358 168426
+ I(Initial_immunity^3):I(In_migration^3)        1   168358 168426
+ Incidence:I(In_migration^3)                    1   168358 168426
+ Initial_immunity:I(Incidence^2)                1   168359 168427
+ I(Initial_immunity^2):I(In_migration^2)        1   168360 168428
+ I(Incidence^2):I(In_migration^3)               1   168361 168429
+ I(Initial_immunity^2):I(In_migration^3)        1   168361 168429
+ I(Initial_immunity^2):In_migration             1   168361 168429
+ Population:I(Initial_immunity^2)               1   168361 168429
+ I(Population^3):Initial_immunity               1   168364 168432
+ I(Population^2):I(Initial_immunity^2)          1   168364 168432
+ I(Infectivity^2):I(Initial_immunity^3)         1   168364 168432
+ I(Population^3):I(Initial_immunity^2)          1   168365 168433
+ I(Infectivity^2):I(Infectivity^3)              1   168368 168436
+ Infectivity:I(Infectivity^3)                   1   168368 168436
+ Population:I(Initial_immunity^3)               1   168369 168437
+ I(Population^3):In_migration                   1   168369 168437
+ I(Population^2):In_migration                   1   168369 168437
+ Initial_immunity:I(In_migration^3)             1   168370 168438
+ I(Fecundity^2):Initial_immunity                1   168370 168438
+ I(Population^3):I(Fecundity^3)                 1   168370 168438
+ I(Population^3):I(Fecundity^2)                 1   168370 168438
+ I(Population^2):I(Initial_immunity^3)          1   168370 168438
+ I(Fecundity^3):Initial_immunity                1   168370 168438
+ Fecundity:I(Initial_immunity^2)                1   168370 168438
+ Population:In_migration                        1   168370 168438
+ Fecundity:Initial_immunity                     1   168370 168438
+ I(Population^3):I(Initial_immunity^3)          1   168370 168438
+ I(Population^3):Fecundity                      1   168370 168438
+ Initial_immunity:I(In_migration^2)             1   168370 168438
+ I(Population^2):I(Fecundity^3)                 1   168371 168439
+ I(Population^2):I(Fecundity^2)                 1   168371 168439
+ I(Infectivity^3):I(Incidence^2)                1   168371 168439
+ Fecundity:Infectivity                          1   168371 168439
+ I(Fecundity^2):I(Initial_immunity^2)           1   168371 168439
+ I(Population^2):Fecundity                      1   168371 168439
- I(Fecundity^3)                                 1   168375 168439
- I(Fecundity^2)                                 1   168375 168439
+ I(Infectivity^3):Incidence                     1   168372 168440
+ Fecundity:I(Infectivity^2)                     1   168372 168440
- I(In_migration^2)                              1   168376 168440
- Exposure_survival                              1   168376 168440
+ Initial_immunity:In_migration                  1   168372 168440
+ I(Fecundity^2):Infectivity                     1   168372 168440
+ I(Infectivity^2):I(Incidence^2)                1   168372 168440
+ Population:I(Incidence^2)                      1   168372 168440
- I(Exposure_survival^2)                         1   168377 168441
+ I(Fecundity^3):In_migration                    1   168373 168441
- I(In_migration^3)                              1   168377 168441
+ I(Fecundity^2):In_migration                    1   168373 168441
+ Fecundity:I(Infectivity^3)                     1   168373 168441
+ I(Population^3):I(In_migration^2)              1   168373 168441
+ Fecundity:In_migration                         1   168373 168441
- I(Exposure_survival^3)                         1   168377 168441
+ I(Population^2):I(In_migration^2)              1   168373 168441
+ I(Fecundity^2):I(Infectivity^2)                1   168373 168441
+ I(Fecundity^3):Infectivity                     1   168373 168441
+ I(Infectivity^2):Incidence                     1   168373 168441
+ I(Fecundity^3):I(Initial_immunity^2)           1   168373 168441
<none>                                               168375 168441
+ I(Fecundity^2):I(Infectivity^3)                1   168374 168442
+ Exposure_survival:I(Initial_immunity^3)        1   168374 168442
+ Infectivity:I(Incidence^2)                     1   168374 168442
+ Population:I(Fecundity^3)                      1   168374 168442
+ Population:I(In_migration^2)                   1   168374 168442
+ I(Fecundity^3):I(Infectivity^2)                1   168374 168442
+ I(Population^3):I(Exposure_survival^3)         1   168374 168442
+ Exposure_survival:I(Initial_immunity^2)        1   168374 168442
+ Population:I(Fecundity^2)                      1   168374 168442
+ I(Exposure_survival^2):I(Initial_immunity^3)   1   168374 168442
+ I(Fecundity^3):I(In_migration^2)               1   168374 168442
+ I(Fecundity^2):I(In_migration^2)               1   168374 168442
+ Fecundity:I(In_migration^2)                    1   168374 168442
+ I(Exposure_survival^2):I(Initial_immunity^2)   1   168374 168442
+ I(Population^3):I(In_migration^3)              1   168374 168442
+ Exposure_survival:In_migration                 1   168374 168442
+ I(Population^2):I(Exposure_survival^3)         1   168374 168442
+ I(Population^2):I(In_migration^3)              1   168374 168442
+ I(Exposure_survival^3):I(Initial_immunity^3)   1   168374 168442
+ Population:Fecundity                           1   168374 168442
- In_migration                                   1   168378 168442
+ I(Exposure_survival^2):In_migration            1   168374 168442
+ I(Exposure_survival^3):I(Initial_immunity^2)   1   168374 168442
+ I(Fecundity^3):I(Infectivity^3)                1   168374 168442
+ I(Exposure_survival^3):I(Incidence^2)          1   168374 168442
+ I(Population^3):I(Exposure_survival^2)         1   168374 168442
+ Infectivity:Incidence                          1   168374 168442
+ I(Exposure_survival^2):Initial_immunity        1   168374 168442
+ Exposure_survival:Initial_immunity             1   168374 168442
+ Exposure_survival:I(In_migration^2)            1   168374 168442
+ I(Exposure_survival^3):In_migration            1   168374 168442
+ I(Fecundity^3):I(In_migration^3)               1   168375 168443
+ I(Fecundity^2):I(In_migration^3)               1   168375 168443
+ I(Exposure_survival^2):I(In_migration^2)       1   168375 168443
+ In_migration:I(In_migration^3)                 1   168375 168443
+ I(In_migration^2):I(In_migration^3)            1   168375 168443
+ I(Population^2):I(Exposure_survival^2)         1   168375 168443
+ I(Exposure_survival^3):Initial_immunity        1   168375 168443
+ Fecundity:I(In_migration^3)                    1   168375 168443
+ I(Exposure_survival^2):I(In_migration^3)       1   168375 168443
+ Population:I(In_migration^3)                   1   168375 168443
+ Exposure_survival:I(In_migration^3)            1   168375 168443
+ I(Exposure_survival^2):I(Incidence^2)          1   168375 168443
+ Infectivity:Exposure_survival                  1   168375 168443
+ I(Exposure_survival^3):Incidence               1   168375 168443
+ I(Infectivity^2):Exposure_survival             1   168375 168443
+ Population:I(Exposure_survival^3)              1   168375 168443
+ I(Infectivity^3):Exposure_survival             1   168375 168443
+ I(Exposure_survival^3):I(In_migration^2)       1   168375 168443
+ I(Population^2):Incidence                      1   168375 168443
+ I(Exposure_survival^3):I(In_migration^3)       1   168375 168443
+ I(Fecundity^3):I(Initial_immunity^3)           1   168375 168443
+ I(Population^3):I(Infectivity^2)               1   168375 168443
+ I(Population^3):Exposure_survival              1   168375 168443
+ I(Fecundity^2):I(Initial_immunity^3)           1   168375 168443
+ I(Exposure_survival^2):Incidence               1   168375 168443
+ Exposure_survival:I(Incidence^2)               1   168375 168443
+ Population:I(Exposure_survival^2)              1   168375 168443
+ Infectivity:I(Exposure_survival^2)             1   168375 168443
+ I(Fecundity^3):I(Incidence^2)                  1   168375 168443
+ I(Initial_immunity^2):I(Initial_immunity^3)    1   168375 168443
+ I(Population^2):Exposure_survival              1   168375 168443
+ I(Infectivity^2):I(Exposure_survival^2)        1   168375 168443
+ I(Infectivity^3):I(Exposure_survival^2)        1   168375 168443
+ Infectivity:I(Initial_immunity^3)              1   168375 168443
+ I(Fecundity^2):I(Incidence^2)                  1   168375 168443
+ Infectivity:I(Exposure_survival^3)             1   168375 168443
+ Fecundity:Exposure_survival                    1   168375 168443
+ I(Infectivity^2):I(Exposure_survival^3)        1   168375 168443
+ I(Fecundity^3):I(Exposure_survival^3)          1   168375 168443
+ Exposure_survival:Incidence                    1   168375 168443
+ I(Fecundity^3):Incidence                       1   168375 168443
+ I(Infectivity^3):I(Exposure_survival^3)        1   168375 168443
+ I(Fecundity^3):Exposure_survival               1   168375 168443
+ Initial_immunity:I(Initial_immunity^3)         1   168375 168443
+ I(Fecundity^2):Exposure_survival               1   168375 168443
+ I(Fecundity^3):I(Exposure_survival^2)          1   168375 168443
+ Fecundity:I(Incidence^2)                       1   168375 168443
+ Exposure_survival:I(Exposure_survival^3)       1   168375 168443
+ I(Exposure_survival^2):I(Exposure_survival^3)  1   168375 168443
+ I(Fecundity^2):Incidence                       1   168375 168443
+ I(Fecundity^2):I(Exposure_survival^2)          1   168375 168443
+ I(Fecundity^2):I(Exposure_survival^3)          1   168375 168443
+ Fecundity:I(Exposure_survival^2)               1   168375 168443
+ Population:Exposure_survival                   1   168375 168443
+ Fecundity:I(Fecundity^3)                       1   168375 168443
+ I(Fecundity^2):I(Fecundity^3)                  1   168375 168443
+ Fecundity:I(Exposure_survival^3)               1   168375 168443
+ Fecundity:Incidence                            1   168375 168443
- I(Infectivity^3)                               1   168420 168484
- I(Population^2):Initial_immunity               1   168496 168560
- Infectivity:I(Initial_immunity^2)              1   168616 168680
- Population:Initial_immunity                    1   168677 168741
- I(Population^2):I(Infectivity^2)               1   168704 168768
- I(Population^2):I(Population^3)                1   168905 168969
- Population:Infectivity                         1   169055 169119
- Fecundity:I(Initial_immunity^3)                1   169102 169166
- I(Population^3):Incidence                      1   169380 169444
- I(Population^3):I(Incidence^2)                 1   169431 169495
- I(Infectivity^2):Initial_immunity              1   169492 169556
- I(Population^2):I(Incidence^2)                 1   169593 169657
- Population:Incidence                           1   170528 170592

Step:  AIC=168316
Observed ~ Population + I(Population^2) + I(Population^3) + Fecundity + 
    I(Fecundity^2) + I(Fecundity^3) + Infectivity + I(Infectivity^2) + 
    I(Infectivity^3) + Exposure_survival + I(Exposure_survival^2) + 
    I(Exposure_survival^3) + Initial_immunity + I(Initial_immunity^2) + 
    I(Initial_immunity^3) + Incidence + I(Incidence^2) + In_migration + 
    I(In_migration^2) + I(In_migration^3) + I(Infectivity^2):Initial_immunity + 
    Population:Incidence + I(Population^2):I(Incidence^2) + Fecundity:I(Initial_immunity^3) + 
    I(Population^2):I(Population^3) + Population:Infectivity + 
    Population:Initial_immunity + Infectivity:I(Initial_immunity^2) + 
    I(Population^2):I(Infectivity^2) + I(Population^3):I(Incidence^2) + 
    I(Population^3):Incidence + I(Population^2):Initial_immunity + 
    Infectivity:Initial_immunity

                                                Df Deviance    AIC
+ I(Infectivity^3):In_migration                  1   168177 168247
+ I(Initial_immunity^3):Incidence                1   168179 168249
+ I(Infectivity^2):In_migration                  1   168181 168251
+ I(Infectivity^3):I(In_migration^2)             1   168186 168256
+ Infectivity:In_migration                       1   168187 168257
+ I(Initial_immunity^2):Incidence                1   168187 168257
+ I(Infectivity^2):I(In_migration^2)             1   168188 168258
+ Infectivity:I(In_migration^2)                  1   168193 168263
+ I(Initial_immunity^3):I(Incidence^2)           1   168193 168263
+ I(Infectivity^3):I(In_migration^3)             1   168195 168265
+ I(Infectivity^2):I(In_migration^3)             1   168197 168267
+ Infectivity:I(In_migration^3)                  1   168200 168270
+ I(Initial_immunity^2):I(Incidence^2)           1   168201 168271
+ I(Population^3):I(Infectivity^3)               1   168205 168275
+ Initial_immunity:Incidence                     1   168220 168290
+ Incidence:In_migration                         1   168223 168293
+ I(Infectivity^3):Initial_immunity              1   168224 168294
+ I(Incidence^2):In_migration                    1   168226 168296
+ Initial_immunity:I(Incidence^2)                1   168227 168297
+ Incidence:I(In_migration^2)                    1   168228 168298
+ I(Initial_immunity^3):In_migration             1   168228 168298
+ I(Population^2):Infectivity                    1   168228 168298
+ I(Initial_immunity^3):I(In_migration^2)        1   168229 168299
+ I(Incidence^2):I(In_migration^2)               1   168231 168301
+ I(Initial_immunity^3):I(In_migration^3)        1   168231 168301
+ Incidence:I(In_migration^3)                    1   168231 168301
+ Population:I(Infectivity^2)                    1   168231 168301
+ I(Initial_immunity^2):I(In_migration^2)        1   168233 168303
+ I(Incidence^2):I(In_migration^3)               1   168234 168304
+ I(Population^3):Initial_immunity               1   168234 168304
+ I(Initial_immunity^2):I(In_migration^3)        1   168234 168304
+ I(Initial_immunity^2):In_migration             1   168234 168304
+ Population:I(Infectivity^3)                    1   168235 168305
+ I(Population^2):I(Infectivity^3)               1   168235 168305
+ I(Population^3):Infectivity                    1   168239 168309
+ I(Infectivity^3):I(Initial_immunity^3)         1   168240 168310
+ I(Infectivity^2):I(Initial_immunity^3)         1   168241 168311
+ Infectivity:I(Infectivity^3)                   1   168241 168311
+ I(Infectivity^2):I(Infectivity^3)              1   168241 168311
+ I(Population^3):In_migration                   1   168242 168312
+ I(Population^2):In_migration                   1   168242 168312
+ I(Population^3):I(Fecundity^3)                 1   168242 168312
+ I(Population^3):I(Fecundity^2)                 1   168242 168312
+ Initial_immunity:I(In_migration^3)             1   168243 168313
+ I(Fecundity^2):Initial_immunity                1   168243 168313
+ Infectivity:I(Initial_immunity^3)              1   168243 168313
+ I(Population^3):Fecundity                      1   168243 168313
+ Population:In_migration                        1   168243 168313
+ Fecundity:Infectivity                          1   168243 168313
+ I(Fecundity^3):Initial_immunity                1   168243 168313
+ Fecundity:I(Initial_immunity^2)                1   168243 168313
+ Fecundity:Initial_immunity                     1   168243 168313
+ I(Population^2):I(Fecundity^3)                 1   168243 168313
+ I(Population^2):I(Fecundity^2)                 1   168243 168313
+ Initial_immunity:I(In_migration^2)             1   168243 168313
+ I(Infectivity^3):I(Initial_immunity^2)         1   168243 168313
+ Population:I(Incidence^2)                      1   168244 168314
+ I(Population^2):Fecundity                      1   168244 168314
- I(Fecundity^3)                                 1   168248 168314
+ I(Fecundity^2):I(Initial_immunity^2)           1   168244 168314
- I(Fecundity^2)                                 1   168248 168314
+ I(Fecundity^2):Infectivity                     1   168244 168314
+ Fecundity:I(Infectivity^2)                     1   168244 168314
- I(Infectivity^3)                               1   168248 168314
- I(In_migration^2)                              1   168249 168315
- Exposure_survival                              1   168249 168315
+ I(Infectivity^3):I(Incidence^2)                1   168245 168315
+ Initial_immunity:In_migration                  1   168245 168315
+ I(Fecundity^3):In_migration                    1   168245 168315
- I(Exposure_survival^2)                         1   168249 168315
+ I(Fecundity^2):In_migration                    1   168245 168315
- I(In_migration^3)                              1   168249 168315
+ I(Fecundity^3):Infectivity                     1   168245 168315
+ Fecundity:I(Infectivity^3)                     1   168245 168315
+ I(Fecundity^2):I(Infectivity^2)                1   168245 168315
+ Fecundity:In_migration                         1   168245 168315
- I(Exposure_survival^3)                         1   168249 168315
+ I(Population^3):I(In_migration^2)              1   168245 168315
+ I(Population^2):I(In_migration^2)              1   168246 168316
+ I(Infectivity^2):I(Initial_immunity^2)         1   168246 168316
+ I(Infectivity^3):Incidence                     1   168246 168316
+ I(Population^3):I(Infectivity^2)               1   168246 168316
+ Population:I(Initial_immunity^2)               1   168246 168316
<none>                                               168248 168316
+ I(Fecundity^3):I(Initial_immunity^2)           1   168246 168316
+ I(Fecundity^2):I(Infectivity^3)                1   168246 168316
+ I(Fecundity^3):I(Infectivity^2)                1   168246 168316
+ Population:I(Fecundity^3)                      1   168246 168316
+ Exposure_survival:I(Initial_immunity^3)        1   168246 168316
+ Population:I(Fecundity^2)                      1   168246 168316
+ I(Population^3):I(Exposure_survival^3)         1   168246 168316
+ I(Population^3):I(Initial_immunity^2)          1   168246 168316
+ Exposure_survival:I(Initial_immunity^2)        1   168246 168316
+ Population:I(In_migration^2)                   1   168246 168316
+ I(Population^2):I(Initial_immunity^2)          1   168246 168316
+ I(Fecundity^3):I(In_migration^2)               1   168246 168316
+ I(Fecundity^2):I(In_migration^2)               1   168247 168317
+ I(Exposure_survival^2):I(Initial_immunity^3)   1   168247 168317
+ Fecundity:I(In_migration^2)                    1   168247 168317
+ I(Infectivity^2):I(Incidence^2)                1   168247 168317
+ I(Exposure_survival^2):I(Initial_immunity^2)   1   168247 168317
+ Exposure_survival:In_migration                 1   168247 168317
+ Population:Fecundity                           1   168247 168317
+ I(Population^2):I(Exposure_survival^3)         1   168247 168317
+ I(Population^3):I(In_migration^3)              1   168247 168317
+ I(Exposure_survival^3):I(Initial_immunity^3)   1   168247 168317
+ I(Fecundity^3):I(Infectivity^3)                1   168247 168317
+ I(Population^2):I(In_migration^3)              1   168247 168317
+ I(Exposure_survival^2):In_migration            1   168247 168317
+ I(Exposure_survival^3):I(Initial_immunity^2)   1   168247 168317
- In_migration                                   1   168251 168317
+ I(Exposure_survival^3):I(Incidence^2)          1   168247 168317
+ I(Population^3):I(Exposure_survival^2)         1   168247 168317
+ I(Exposure_survival^2):Initial_immunity        1   168247 168317
+ Exposure_survival:Initial_immunity             1   168247 168317
+ Exposure_survival:I(In_migration^2)            1   168247 168317
+ I(Infectivity^2):Incidence                     1   168247 168317
+ I(Exposure_survival^3):In_migration            1   168247 168317
+ I(Fecundity^3):I(In_migration^3)               1   168247 168317
+ I(Fecundity^2):I(In_migration^3)               1   168247 168317
+ I(Exposure_survival^2):I(In_migration^2)       1   168247 168317
+ In_migration:I(In_migration^3)                 1   168247 168317
+ I(In_migration^2):I(In_migration^3)            1   168247 168317
+ I(Population^2):I(Exposure_survival^2)         1   168247 168317
+ Fecundity:I(In_migration^3)                    1   168247 168317
+ I(Exposure_survival^3):Initial_immunity        1   168247 168317
+ I(Exposure_survival^2):I(In_migration^3)       1   168247 168317
+ Exposure_survival:I(In_migration^3)            1   168247 168317
+ I(Exposure_survival^2):I(Incidence^2)          1   168247 168317
+ Population:I(In_migration^3)                   1   168247 168317
+ I(Exposure_survival^3):Incidence               1   168247 168317
+ Infectivity:Exposure_survival                  1   168247 168317
+ Population:I(Exposure_survival^3)              1   168247 168317
+ I(Infectivity^2):Exposure_survival             1   168247 168317
+ I(Exposure_survival^3):I(In_migration^2)       1   168247 168317
+ I(Infectivity^3):Exposure_survival             1   168247 168317
+ I(Exposure_survival^3):I(In_migration^3)       1   168248 168318
+ Population:I(Initial_immunity^3)               1   168248 168318
+ I(Fecundity^3):I(Initial_immunity^3)           1   168248 168318
+ I(Population^3):I(Initial_immunity^3)          1   168248 168318
+ I(Population^2):I(Initial_immunity^3)          1   168248 168318
+ I(Population^3):Exposure_survival              1   168248 168318
+ I(Fecundity^2):I(Initial_immunity^3)           1   168248 168318
+ Infectivity:I(Incidence^2)                     1   168248 168318
+ I(Exposure_survival^2):Incidence               1   168248 168318
+ I(Fecundity^3):I(Incidence^2)                  1   168248 168318
+ Exposure_survival:I(Incidence^2)               1   168248 168318
+ Population:I(Exposure_survival^2)              1   168248 168318
+ Infectivity:I(Exposure_survival^2)             1   168248 168318
+ I(Fecundity^2):I(Incidence^2)                  1   168248 168318
+ I(Population^2):Exposure_survival              1   168248 168318
+ I(Initial_immunity^2):I(Initial_immunity^3)    1   168248 168318
+ I(Infectivity^2):I(Exposure_survival^2)        1   168248 168318
+ I(Infectivity^3):I(Exposure_survival^2)        1   168248 168318
+ I(Population^2):Incidence                      1   168248 168318
+ I(Fecundity^3):Incidence                       1   168248 168318
+ Infectivity:I(Exposure_survival^3)             1   168248 168318
+ Fecundity:I(Incidence^2)                       1   168248 168318
+ Fecundity:Exposure_survival                    1   168248 168318
+ I(Infectivity^2):I(Exposure_survival^3)        1   168248 168318
+ I(Fecundity^3):I(Exposure_survival^3)          1   168248 168318
+ Infectivity:Incidence                          1   168248 168318
+ Exposure_survival:Incidence                    1   168248 168318
+ I(Fecundity^3):Exposure_survival               1   168248 168318
+ I(Infectivity^3):I(Exposure_survival^3)        1   168248 168318
+ I(Fecundity^2):Exposure_survival               1   168248 168318
+ I(Fecundity^3):I(Exposure_survival^2)          1   168248 168318
+ I(Fecundity^2):Incidence                       1   168248 168318
+ Initial_immunity:I(Initial_immunity^3)         1   168248 168318
+ Exposure_survival:I(Exposure_survival^3)       1   168248 168318
+ I(Exposure_survival^2):I(Exposure_survival^3)  1   168248 168318
+ I(Fecundity^2):I(Exposure_survival^2)          1   168248 168318
+ I(Fecundity^2):I(Exposure_survival^3)          1   168248 168318
+ Fecundity:I(Exposure_survival^2)               1   168248 168318
+ Fecundity:Incidence                            1   168248 168318
+ Population:Exposure_survival                   1   168248 168318
+ I(Fecundity^2):I(Fecundity^3)                  1   168248 168318
+ Fecundity:I(Fecundity^3)                       1   168248 168318
+ Fecundity:I(Exposure_survival^3)               1   168248 168318
- Infectivity:Initial_immunity                   1   168375 168441
- I(Population^2):Initial_immunity               1   168391 168457
- Infectivity:I(Initial_immunity^2)              1   168567 168633
- Population:Initial_immunity                    1   168593 168659
- I(Population^2):I(Infectivity^2)               1   168608 168674
- I(Infectivity^2):Initial_immunity              1   168649 168715
- I(Population^2):I(Population^3)                1   168779 168845
- Fecundity:I(Initial_immunity^3)                1   168974 169040
- Population:Infectivity                         1   168984 169050
- I(Population^3):Incidence                      1   169273 169339
- I(Population^3):I(Incidence^2)                 1   169322 169388
- I(Population^2):I(Incidence^2)                 1   169485 169551
- Population:Incidence                           1   170430 170496

Step:  AIC=168246.6
Observed ~ Population + I(Population^2) + I(Population^3) + Fecundity + 
    I(Fecundity^2) + I(Fecundity^3) + Infectivity + I(Infectivity^2) + 
    I(Infectivity^3) + Exposure_survival + I(Exposure_survival^2) + 
    I(Exposure_survival^3) + Initial_immunity + I(Initial_immunity^2) + 
    I(Initial_immunity^3) + Incidence + I(Incidence^2) + In_migration + 
    I(In_migration^2) + I(In_migration^3) + I(Infectivity^2):Initial_immunity + 
    Population:Incidence + I(Population^2):I(Incidence^2) + Fecundity:I(Initial_immunity^3) + 
    I(Population^2):I(Population^3) + Population:Infectivity + 
    Population:Initial_immunity + Infectivity:I(Initial_immunity^2) + 
    I(Population^2):I(Infectivity^2) + I(Population^3):I(Incidence^2) + 
    I(Population^3):Incidence + I(Population^2):Initial_immunity + 
    Infectivity:Initial_immunity + I(Infectivity^3):In_migration

                                                Df Deviance    AIC
+ I(Initial_immunity^3):Incidence                1   168109 168181
+ I(Initial_immunity^2):Incidence                1   168117 168189
+ I(Initial_immunity^3):I(Incidence^2)           1   168123 168195
+ I(Initial_immunity^2):I(Incidence^2)           1   168130 168202
+ I(Population^3):I(Infectivity^3)               1   168132 168204
+ Incidence:In_migration                         1   168142 168214
+ I(Incidence^2):In_migration                    1   168146 168218
+ Incidence:I(In_migration^2)                    1   168148 168220
+ Initial_immunity:Incidence                     1   168150 168222
+ I(Incidence^2):I(In_migration^2)               1   168152 168224
+ Incidence:I(In_migration^3)                    1   168152 168224
+ I(Infectivity^3):Initial_immunity              1   168153 168225
+ I(Population^2):Infectivity                    1   168155 168227
+ I(Incidence^2):I(In_migration^3)               1   168156 168228
+ Initial_immunity:I(Incidence^2)                1   168157 168229
+ Population:I(Infectivity^2)                    1   168159 168231
+ Population:In_migration                        1   168160 168232
+ I(Population^2):In_migration                   1   168160 168232
+ I(Population^3):In_migration                   1   168161 168233
+ Population:I(Infectivity^3)                    1   168162 168234
+ I(Population^2):I(Infectivity^3)               1   168162 168234
+ I(Population^3):Initial_immunity               1   168162 168234
+ I(Population^3):Infectivity                    1   168166 168238
+ I(Population^2):I(In_migration^2)              1   168167 168239
+ I(Population^3):I(In_migration^2)              1   168167 168239
+ Population:I(In_migration^2)                   1   168168 168240
+ I(Infectivity^3):I(Initial_immunity^3)         1   168168 168240
+ I(Infectivity^2):I(Initial_immunity^3)         1   168169 168241
+ Infectivity:I(Infectivity^3)                   1   168169 168241
+ I(Infectivity^2):I(Infectivity^3)              1   168169 168241
+ I(Population^2):I(In_migration^3)              1   168170 168242
+ I(Population^3):I(In_migration^3)              1   168170 168242
+ Population:I(In_migration^3)                   1   168171 168243
+ I(Population^3):I(Fecundity^3)                 1   168171 168243
+ I(Population^3):I(Fecundity^2)                 1   168171 168243
+ I(Fecundity^2):Initial_immunity                1   168171 168243
+ Infectivity:In_migration                       1   168171 168243
+ I(Population^3):Fecundity                      1   168171 168243
+ I(Infectivity^2):In_migration                  1   168171 168243
+ Fecundity:Infectivity                          1   168171 168243
+ Fecundity:I(Initial_immunity^2)                1   168172 168244
+ I(Fecundity^3):Initial_immunity                1   168172 168244
+ Infectivity:I(Initial_immunity^3)              1   168172 168244
+ I(Infectivity^3):I(Initial_immunity^2)         1   168172 168244
+ Fecundity:Initial_immunity                     1   168172 168244
+ I(Population^2):I(Fecundity^3)                 1   168172 168244
+ I(Population^2):I(Fecundity^2)                 1   168172 168244
+ Population:I(Incidence^2)                      1   168172 168244
+ I(Population^2):Fecundity                      1   168172 168244
+ I(Initial_immunity^3):I(In_migration^2)        1   168172 168244
+ I(Initial_immunity^3):In_migration             1   168172 168244
+ I(Fecundity^2):I(Initial_immunity^2)           1   168173 168245
+ I(Fecundity^2):Infectivity                     1   168173 168245
- I(Fecundity^3)                                 1   168177 168245
+ Fecundity:I(Infectivity^2)                     1   168173 168245
- I(Fecundity^2)                                 1   168177 168245
+ I(Initial_immunity^3):I(In_migration^3)        1   168173 168245
- I(In_migration^2)                              1   168177 168245
- Exposure_survival                              1   168177 168245
+ I(Fecundity^3):In_migration                    1   168173 168245
+ I(Fecundity^2):In_migration                    1   168173 168245
+ Fecundity:In_migration                         1   168174 168246
+ I(Fecundity^3):Infectivity                     1   168174 168246
+ Fecundity:I(Infectivity^3)                     1   168174 168246
- I(In_migration^3)                              1   168178 168246
+ I(Fecundity^2):I(Infectivity^2)                1   168174 168246
- I(Exposure_survival^2)                         1   168178 168246
+ I(Infectivity^3):I(Incidence^2)                1   168174 168246
+ I(Infectivity^2):I(Initial_immunity^2)         1   168174 168246
- I(Exposure_survival^3)                         1   168178 168246
+ Population:I(Initial_immunity^2)               1   168174 168246
+ Infectivity:I(In_migration^2)                  1   168175 168247
+ I(Infectivity^3):Incidence                     1   168175 168247
+ I(Fecundity^2):I(Infectivity^3)                1   168175 168247
<none>                                               168177 168247
+ I(Fecundity^3):I(Infectivity^2)                1   168175 168247
+ I(Population^3):I(Infectivity^2)               1   168175 168247
+ I(Fecundity^3):I(Initial_immunity^2)           1   168175 168247
+ Population:I(Fecundity^3)                      1   168175 168247
+ Exposure_survival:I(Initial_immunity^3)        1   168175 168247
+ I(Initial_immunity^2):I(In_migration^3)        1   168175 168247
+ I(Fecundity^2):I(In_migration^2)               1   168175 168247
+ I(Fecundity^3):I(In_migration^2)               1   168175 168247
+ Population:I(Fecundity^2)                      1   168175 168247
+ Fecundity:I(In_migration^2)                    1   168175 168247
+ I(Population^3):I(Exposure_survival^3)         1   168175 168247
+ Exposure_survival:I(Initial_immunity^2)        1   168175 168247
+ I(Population^3):I(Initial_immunity^2)          1   168175 168247
+ Initial_immunity:In_migration                  1   168175 168247
+ I(Initial_immunity^2):I(In_migration^2)        1   168175 168247
+ Infectivity:I(In_migration^3)                  1   168175 168247
+ I(Exposure_survival^2):I(Initial_immunity^3)   1   168175 168247
+ I(Population^2):I(Initial_immunity^2)          1   168175 168247
+ I(Exposure_survival^2):I(Initial_immunity^2)   1   168175 168247
+ I(Infectivity^2):I(In_migration^2)             1   168175 168247
+ Exposure_survival:In_migration                 1   168175 168247
+ Population:Fecundity                           1   168175 168247
+ I(Population^2):I(Exposure_survival^3)         1   168175 168247
+ I(Fecundity^3):I(Infectivity^3)                1   168175 168247
+ I(Infectivity^2):I(Incidence^2)                1   168175 168247
+ I(Exposure_survival^3):I(Initial_immunity^3)   1   168175 168247
+ I(Infectivity^2):I(In_migration^3)             1   168175 168247
+ I(Exposure_survival^3):I(Initial_immunity^2)   1   168175 168247
+ I(Exposure_survival^2):In_migration            1   168175 168247
+ I(Exposure_survival^3):I(Incidence^2)          1   168175 168247
+ I(Population^3):I(Exposure_survival^2)         1   168175 168247
+ I(Initial_immunity^2):In_migration             1   168176 168248
+ I(Fecundity^2):I(In_migration^3)               1   168176 168248
+ I(Fecundity^3):I(In_migration^3)               1   168176 168248
+ Fecundity:I(In_migration^3)                    1   168176 168248
+ I(Exposure_survival^2):Initial_immunity        1   168176 168248
+ Exposure_survival:Initial_immunity             1   168176 168248
+ Exposure_survival:I(In_migration^2)            1   168176 168248
+ I(Exposure_survival^3):In_migration            1   168176 168248
+ I(Infectivity^3):I(In_migration^3)             1   168176 168248
+ I(Exposure_survival^2):I(In_migration^2)       1   168176 168248
+ I(Population^2):I(Exposure_survival^2)         1   168176 168248
+ In_migration:I(In_migration^3)                 1   168176 168248
+ I(In_migration^2):I(In_migration^3)            1   168176 168248
+ I(Exposure_survival^3):Initial_immunity        1   168176 168248
+ I(Exposure_survival^2):I(In_migration^3)       1   168176 168248
+ I(Infectivity^2):Incidence                     1   168176 168248
+ Exposure_survival:I(In_migration^3)            1   168176 168248
+ I(Exposure_survival^2):I(Incidence^2)          1   168176 168248
+ I(Exposure_survival^3):Incidence               1   168176 168248
+ I(Infectivity^3):I(In_migration^2)             1   168176 168248
+ Infectivity:Exposure_survival                  1   168176 168248
+ Population:I(Exposure_survival^3)              1   168176 168248
+ I(Infectivity^2):Exposure_survival             1   168176 168248
+ I(Exposure_survival^3):I(In_migration^2)       1   168176 168248
+ I(Infectivity^3):Exposure_survival             1   168176 168248
+ I(Exposure_survival^3):I(In_migration^3)       1   168176 168248
+ I(Fecundity^3):I(Initial_immunity^3)           1   168176 168248
+ Population:I(Initial_immunity^3)               1   168176 168248
+ I(Population^3):I(Initial_immunity^3)          1   168176 168248
+ Initial_immunity:I(In_migration^2)             1   168176 168248
+ I(Population^2):I(Initial_immunity^3)          1   168176 168248
+ I(Population^3):Exposure_survival              1   168176 168248
+ I(Fecundity^2):I(Initial_immunity^3)           1   168176 168248
+ I(Exposure_survival^2):Incidence               1   168176 168248
+ I(Fecundity^3):I(Incidence^2)                  1   168176 168248
+ Exposure_survival:I(Incidence^2)               1   168176 168248
+ Population:I(Exposure_survival^2)              1   168176 168248
+ Infectivity:I(Incidence^2)                     1   168176 168248
+ I(Initial_immunity^2):I(Initial_immunity^3)    1   168176 168248
+ I(Fecundity^2):I(Incidence^2)                  1   168176 168248
+ Infectivity:I(Exposure_survival^2)             1   168176 168248
+ I(Population^2):Exposure_survival              1   168176 168248
+ I(Infectivity^2):I(Exposure_survival^2)        1   168176 168248
+ I(Infectivity^3):I(Exposure_survival^2)        1   168176 168248
+ I(Population^2):Incidence                      1   168176 168248
+ I(Fecundity^3):Incidence                       1   168176 168248
+ Fecundity:I(Incidence^2)                       1   168176 168248
+ Infectivity:I(Exposure_survival^3)             1   168176 168248
+ Fecundity:Exposure_survival                    1   168176 168248
+ Initial_immunity:I(Initial_immunity^3)         1   168176 168248
+ Exposure_survival:Incidence                    1   168176 168248
+ I(Fecundity^3):I(Exposure_survival^3)          1   168176 168248
+ I(Infectivity^2):I(Exposure_survival^3)        1   168176 168248
+ I(Fecundity^3):Exposure_survival               1   168177 168249
+ I(Fecundity^2):Exposure_survival               1   168177 168249
+ I(Fecundity^3):I(Exposure_survival^2)          1   168177 168249
+ I(Infectivity^3):I(Exposure_survival^3)        1   168177 168249
+ I(Fecundity^2):Incidence                       1   168177 168249
+ Exposure_survival:I(Exposure_survival^3)       1   168177 168249
+ I(Exposure_survival^2):I(Exposure_survival^3)  1   168177 168249
+ Initial_immunity:I(In_migration^3)             1   168177 168249
+ Infectivity:Incidence                          1   168177 168249
+ I(Fecundity^2):I(Exposure_survival^2)          1   168177 168249
+ I(Fecundity^2):I(Exposure_survival^3)          1   168177 168249
+ Fecundity:Incidence                            1   168177 168249
+ Fecundity:I(Exposure_survival^2)               1   168177 168249
+ Population:Exposure_survival                   1   168177 168249
+ Fecundity:I(Fecundity^3)                       1   168177 168249
+ I(Fecundity^2):I(Fecundity^3)                  1   168177 168249
+ Fecundity:I(Exposure_survival^3)               1   168177 168249
- I(Infectivity^3):In_migration                  1   168248 168316
- Infectivity:Initial_immunity                   1   168305 168373
- I(Population^2):Initial_immunity               1   168319 168387
- Infectivity:I(Initial_immunity^2)              1   168502 168570
- Population:Initial_immunity                    1   168522 168590
- I(Population^2):I(Infectivity^2)               1   168540 168608
- I(Infectivity^2):Initial_immunity              1   168582 168650
- I(Population^2):I(Population^3)                1   168709 168777
- Fecundity:I(Initial_immunity^3)                1   168903 168971
- Population:Infectivity                         1   168919 168987
- I(Population^3):Incidence                      1   169201 169269
- I(Population^3):I(Incidence^2)                 1   169250 169318
- I(Population^2):I(Incidence^2)                 1   169414 169482
- Population:Incidence                           1   170358 170426

Step:  AIC=168180.6
Observed ~ Population + I(Population^2) + I(Population^3) + Fecundity + 
    I(Fecundity^2) + I(Fecundity^3) + Infectivity + I(Infectivity^2) + 
    I(Infectivity^3) + Exposure_survival + I(Exposure_survival^2) + 
    I(Exposure_survival^3) + Initial_immunity + I(Initial_immunity^2) + 
    I(Initial_immunity^3) + Incidence + I(Incidence^2) + In_migration + 
    I(In_migration^2) + I(In_migration^3) + I(Infectivity^2):Initial_immunity + 
    Population:Incidence + I(Population^2):I(Incidence^2) + Fecundity:I(Initial_immunity^3) + 
    I(Population^2):I(Population^3) + Population:Infectivity + 
    Population:Initial_immunity + Infectivity:I(Initial_immunity^2) + 
    I(Population^2):I(Infectivity^2) + I(Population^3):I(Incidence^2) + 
    I(Population^3):Incidence + I(Population^2):Initial_immunity + 
    Infectivity:Initial_immunity + I(Infectivity^3):In_migration + 
    I(Initial_immunity^3):Incidence

                                                Df Deviance    AIC
+ I(Population^3):I(Infectivity^3)               1   168066 168140
+ Incidence:In_migration                         1   168071 168145
+ I(Initial_immunity^3):I(Incidence^2)           1   168072 168146
+ I(Incidence^2):In_migration                    1   168076 168150
+ Incidence:I(In_migration^2)                    1   168078 168152
+ I(Incidence^2):I(In_migration^2)               1   168082 168156
+ Incidence:I(In_migration^3)                    1   168082 168156
+ I(Infectivity^3):Initial_immunity              1   168085 168159
+ I(Incidence^2):I(In_migration^3)               1   168086 168160
+ I(Population^2):Infectivity                    1   168091 168165
+ Infectivity:Incidence                          1   168092 168166
+ I(Initial_immunity^2):I(Incidence^2)           1   168092 168166
+ Initial_immunity:I(Incidence^2)                1   168093 168167
+ Population:In_migration                        1   168093 168167
+ I(Population^2):In_migration                   1   168093 168167
+ I(Population^3):In_migration                   1   168093 168167
+ Population:I(Infectivity^2)                    1   168094 168168
+ Infectivity:I(Incidence^2)                     1   168095 168169
+ I(Population^2):I(Infectivity^3)               1   168097 168171
+ Population:I(Infectivity^3)                    1   168097 168171
+ I(Population^3):Initial_immunity               1   168098 168172
+ I(Infectivity^2):Incidence                     1   168098 168172
+ I(Population^2):I(In_migration^2)              1   168100 168174
+ I(Infectivity^2):I(Incidence^2)                1   168100 168174
+ I(Population^3):I(In_migration^2)              1   168100 168174
+ Population:I(In_migration^2)                   1   168100 168174
+ I(Population^3):Infectivity                    1   168101 168175
+ Initial_immunity:Incidence                     1   168101 168175
+ Infectivity:I(Infectivity^3)                   1   168101 168175
+ I(Infectivity^2):I(Infectivity^3)              1   168101 168175
+ I(Infectivity^3):I(Initial_immunity^3)         1   168102 168176
+ I(Infectivity^3):Incidence                     1   168102 168176
+ I(Population^2):I(In_migration^3)              1   168102 168176
+ I(Fecundity^2):Initial_immunity                1   168103 168177
+ I(Population^3):I(Fecundity^3)                 1   168103 168177
+ I(Population^3):I(Fecundity^2)                 1   168103 168177
+ I(Population^3):I(In_migration^3)              1   168103 168177
+ Fecundity:I(Initial_immunity^2)                1   168103 168177
+ Population:I(In_migration^3)                   1   168103 168177
+ Fecundity:Initial_immunity                     1   168103 168177
+ I(Population^3):Fecundity                      1   168103 168177
+ I(Fecundity^3):Initial_immunity                1   168103 168177
+ I(Infectivity^3):I(Incidence^2)                1   168103 168177
+ Infectivity:In_migration                       1   168103 168177
+ I(Infectivity^3):I(Initial_immunity^2)         1   168103 168177
+ I(Population^2):I(Fecundity^3)                 1   168103 168177
+ I(Infectivity^2):In_migration                  1   168103 168177
+ I(Population^2):I(Fecundity^2)                 1   168104 168178
+ I(Infectivity^2):I(Initial_immunity^3)         1   168104 168178
+ Fecundity:Infectivity                          1   168104 168178
+ I(Population^2):Fecundity                      1   168104 168178
+ I(Fecundity^2):I(Initial_immunity^2)           1   168104 168178
- I(Fecundity^3)                                 1   168109 168179
- I(Fecundity^2)                                 1   168109 168179
+ I(Fecundity^2):Infectivity                     1   168105 168179
+ Fecundity:I(Infectivity^2)                     1   168105 168179
+ I(Initial_immunity^3):I(In_migration^2)        1   168105 168179
+ I(Population^3):I(Infectivity^2)               1   168105 168179
+ I(Initial_immunity^3):In_migration             1   168105 168179
- I(In_migration^2)                              1   168109 168179
+ I(Initial_immunity^3):I(In_migration^3)        1   168105 168179
- Exposure_survival                              1   168109 168179
+ I(Fecundity^3):In_migration                    1   168105 168179
+ I(Fecundity^2):In_migration                    1   168105 168179
+ Fecundity:In_migration                         1   168106 168180
- I(In_migration^3)                              1   168110 168180
- I(Exposure_survival^2)                         1   168110 168180
+ I(Infectivity^2):I(Initial_immunity^2)         1   168106 168180
+ I(Fecundity^3):Infectivity                     1   168106 168180
+ Fecundity:I(Infectivity^3)                     1   168106 168180
+ I(Fecundity^2):I(Infectivity^2)                1   168106 168180
- I(Exposure_survival^3)                         1   168110 168180
+ Infectivity:I(Initial_immunity^3)              1   168106 168180
+ Population:I(Incidence^2)                      1   168106 168180
+ I(Fecundity^3):I(Initial_immunity^2)           1   168106 168180
+ Population:I(Fecundity^3)                      1   168107 168181
+ Infectivity:I(In_migration^2)                  1   168107 168181
<none>                                               168109 168181
+ Population:I(Fecundity^2)                      1   168107 168181
+ I(Fecundity^2):I(Infectivity^3)                1   168107 168181
+ I(Fecundity^3):I(Infectivity^2)                1   168107 168181
+ I(Fecundity^2):I(In_migration^2)               1   168107 168181
+ Exposure_survival:I(Initial_immunity^3)        1   168107 168181
+ I(Fecundity^3):I(In_migration^2)               1   168107 168181
+ Initial_immunity:In_migration                  1   168107 168181
+ Fecundity:I(In_migration^2)                    1   168107 168181
+ I(Population^3):I(Exposure_survival^3)         1   168107 168181
+ Exposure_survival:I(Initial_immunity^2)        1   168107 168181
+ Population:Fecundity                           1   168107 168181
+ I(Initial_immunity^2):I(In_migration^3)        1   168107 168181
+ Infectivity:I(In_migration^3)                  1   168107 168181
+ I(Exposure_survival^2):I(Initial_immunity^3)   1   168107 168181
+ I(Exposure_survival^2):I(Initial_immunity^2)   1   168107 168181
+ Exposure_survival:In_migration                 1   168107 168181
+ I(Infectivity^2):I(In_migration^2)             1   168107 168181
+ I(Population^2):I(Exposure_survival^3)         1   168107 168181
+ I(Initial_immunity^2):I(In_migration^2)        1   168107 168181
+ I(Exposure_survival^3):I(Initial_immunity^3)   1   168107 168181
+ I(Infectivity^2):I(In_migration^3)             1   168107 168181
+ I(Exposure_survival^3):I(Initial_immunity^2)   1   168107 168181
+ I(Exposure_survival^2):In_migration            1   168107 168181
+ I(Fecundity^3):I(Infectivity^3)                1   168107 168181
+ I(Exposure_survival^3):I(Incidence^2)          1   168107 168181
+ I(Population^3):I(Exposure_survival^2)         1   168108 168182
+ I(Fecundity^2):I(In_migration^3)               1   168108 168182
+ I(Fecundity^3):I(In_migration^3)               1   168108 168182
+ I(Initial_immunity^2):Incidence                1   168108 168182
+ Fecundity:I(In_migration^3)                    1   168108 168182
+ I(Population^2):Incidence                      1   168108 168182
+ I(Exposure_survival^2):Initial_immunity        1   168108 168182
+ Exposure_survival:Initial_immunity             1   168108 168182
+ Exposure_survival:I(In_migration^2)            1   168108 168182
+ I(Exposure_survival^3):In_migration            1   168108 168182
+ Population:I(Initial_immunity^2)               1   168108 168182
+ I(Exposure_survival^2):I(In_migration^2)       1   168108 168182
+ I(Infectivity^3):I(In_migration^3)             1   168108 168182
+ I(Population^2):I(Exposure_survival^2)         1   168108 168182
+ I(Initial_immunity^2):In_migration             1   168108 168182
+ In_migration:I(In_migration^3)                 1   168108 168182
+ I(In_migration^2):I(In_migration^3)            1   168108 168182
+ I(Exposure_survival^3):Initial_immunity        1   168108 168182
+ I(Population^3):I(Initial_immunity^2)          1   168108 168182
+ I(Exposure_survival^2):I(In_migration^3)       1   168108 168182
+ Exposure_survival:I(In_migration^3)            1   168108 168182
+ Fecundity:Incidence                            1   168108 168182
+ I(Exposure_survival^2):I(Incidence^2)          1   168108 168182
+ I(Population^2):I(Initial_immunity^2)          1   168108 168182
+ I(Exposure_survival^3):Incidence               1   168108 168182
+ I(Fecundity^3):I(Initial_immunity^3)           1   168108 168182
+ Infectivity:Exposure_survival                  1   168108 168182
+ I(Infectivity^3):I(In_migration^2)             1   168108 168182
+ Population:I(Exposure_survival^3)              1   168108 168182
+ I(Infectivity^2):Exposure_survival             1   168108 168182
+ I(Exposure_survival^3):I(In_migration^2)       1   168108 168182
+ I(Infectivity^3):Exposure_survival             1   168108 168182
+ I(Fecundity^2):Incidence                       1   168108 168182
+ I(Exposure_survival^3):I(In_migration^3)       1   168108 168182
+ I(Fecundity^2):I(Initial_immunity^3)           1   168108 168182
+ Initial_immunity:I(In_migration^2)             1   168108 168182
+ Fecundity:I(Incidence^2)                       1   168108 168182
+ I(Initial_immunity^2):I(Initial_immunity^3)    1   168108 168182
+ I(Population^3):Exposure_survival              1   168108 168182
+ I(Fecundity^3):Incidence                       1   168108 168182
+ I(Exposure_survival^2):Incidence               1   168108 168182
+ Exposure_survival:I(Incidence^2)               1   168108 168182
+ Population:I(Exposure_survival^2)              1   168108 168182
+ I(Fecundity^2):I(Incidence^2)                  1   168108 168182
+ Infectivity:I(Exposure_survival^2)             1   168108 168182
+ I(Population^2):Exposure_survival              1   168108 168182
+ I(Infectivity^2):I(Exposure_survival^2)        1   168108 168182
+ I(Infectivity^3):I(Exposure_survival^2)        1   168108 168182
+ I(Fecundity^3):I(Incidence^2)                  1   168108 168182
+ Initial_immunity:I(Initial_immunity^3)         1   168108 168182
+ Infectivity:I(Exposure_survival^3)             1   168108 168182
+ Initial_immunity:I(In_migration^3)             1   168108 168182
+ Fecundity:Exposure_survival                    1   168108 168182
+ Exposure_survival:Incidence                    1   168109 168183
+ I(Fecundity^3):I(Exposure_survival^3)          1   168109 168183
+ I(Infectivity^2):I(Exposure_survival^3)        1   168109 168183
+ I(Fecundity^3):Exposure_survival               1   168109 168183
+ I(Fecundity^2):Exposure_survival               1   168109 168183
+ I(Fecundity^3):I(Exposure_survival^2)          1   168109 168183
+ I(Infectivity^3):I(Exposure_survival^3)        1   168109 168183
+ Exposure_survival:I(Exposure_survival^3)       1   168109 168183
+ I(Exposure_survival^2):I(Exposure_survival^3)  1   168109 168183
+ I(Fecundity^2):I(Exposure_survival^2)          1   168109 168183
+ I(Fecundity^2):I(Exposure_survival^3)          1   168109 168183
+ I(Population^3):I(Initial_immunity^3)          1   168109 168183
+ Fecundity:I(Exposure_survival^2)               1   168109 168183
+ I(Population^2):I(Initial_immunity^3)          1   168109 168183
+ Population:Exposure_survival                   1   168109 168183
+ Fecundity:I(Fecundity^3)                       1   168109 168183
+ I(Fecundity^2):I(Fecundity^3)                  1   168109 168183
+ Fecundity:I(Exposure_survival^3)               1   168109 168183
+ Population:I(Initial_immunity^3)               1   168109 168183
- I(Initial_immunity^3):Incidence                1   168177 168247
- I(Infectivity^3):In_migration                  1   168179 168249
- Infectivity:Initial_immunity                   1   168234 168304
- I(Population^2):Initial_immunity               1   168257 168327
- Infectivity:I(Initial_immunity^2)              1   168453 168523
- Population:Initial_immunity                    1   168473 168543
- I(Population^2):I(Infectivity^2)               1   168493 168563
- I(Infectivity^2):Initial_immunity              1   168511 168581
- I(Population^2):I(Population^3)                1   168637 168707
- Fecundity:I(Initial_immunity^3)                1   168817 168887
- Population:Infectivity                         1   168882 168952
- I(Population^3):Incidence                      1   169162 169232
- I(Population^3):I(Incidence^2)                 1   169185 169255
- I(Population^2):I(Incidence^2)                 1   169344 169414
- Population:Incidence                           1   170326 170396

Step:  AIC=168140
Observed ~ Population + I(Population^2) + I(Population^3) + Fecundity + 
    I(Fecundity^2) + I(Fecundity^3) + Infectivity + I(Infectivity^2) + 
    I(Infectivity^3) + Exposure_survival + I(Exposure_survival^2) + 
    I(Exposure_survival^3) + Initial_immunity + I(Initial_immunity^2) + 
    I(Initial_immunity^3) + Incidence + I(Incidence^2) + In_migration + 
    I(In_migration^2) + I(In_migration^3) + I(Infectivity^2):Initial_immunity + 
    Population:Incidence + I(Population^2):I(Incidence^2) + Fecundity:I(Initial_immunity^3) + 
    I(Population^2):I(Population^3) + Population:Infectivity + 
    Population:Initial_immunity + Infectivity:I(Initial_immunity^2) + 
    I(Population^2):I(Infectivity^2) + I(Population^3):I(Incidence^2) + 
    I(Population^3):Incidence + I(Population^2):Initial_immunity + 
    Infectivity:Initial_immunity + I(Infectivity^3):In_migration + 
    I(Initial_immunity^3):Incidence + I(Population^3):I(Infectivity^3)

                                                Df Deviance    AIC
+ I(Population^3):I(Infectivity^2)               1   168027 168103
+ Incidence:In_migration                         1   168029 168105
+ I(Population^2):I(Infectivity^3)               1   168031 168107
+ I(Initial_immunity^3):I(Incidence^2)           1   168031 168107
+ I(Incidence^2):In_migration                    1   168033 168109
+ Incidence:I(In_migration^2)                    1   168035 168111
+ I(Infectivity^3):Initial_immunity              1   168038 168114
+ I(Incidence^2):I(In_migration^2)               1   168039 168115
+ Incidence:I(In_migration^3)                    1   168040 168116
+ I(Incidence^2):I(In_migration^3)               1   168043 168119
+ I(Population^3):Infectivity                    1   168049 168125
+ Infectivity:Incidence                          1   168049 168125
+ Population:In_migration                        1   168051 168127
+ I(Population^2):In_migration                   1   168051 168127
+ Infectivity:I(Incidence^2)                     1   168051 168127
+ I(Population^3):In_migration                   1   168051 168127
+ I(Population^3):Initial_immunity               1   168052 168128
+ I(Initial_immunity^2):I(Incidence^2)           1   168053 168129
+ Initial_immunity:I(Incidence^2)                1   168053 168129
+ I(Infectivity^2):Incidence                     1   168054 168130
+ Population:I(Infectivity^3)                    1   168056 168132
+ I(Infectivity^2):I(Incidence^2)                1   168056 168132
+ I(Population^2):I(In_migration^2)              1   168057 168133
+ I(Infectivity^3):I(Initial_immunity^3)         1   168057 168133
+ I(Population^3):I(In_migration^2)              1   168058 168134
+ I(Infectivity^3):I(Initial_immunity^2)         1   168058 168134
+ Population:I(In_migration^2)                   1   168058 168134
+ Infectivity:I(Infectivity^3)                   1   168058 168134
+ I(Infectivity^2):I(Infectivity^3)              1   168058 168134
+ I(Infectivity^3):Incidence                     1   168058 168134
+ I(Population^3):I(Initial_immunity^2)          1   168058 168134
+ I(Population^2):I(Initial_immunity^2)          1   168059 168135
+ I(Population^2):Infectivity                    1   168059 168135
+ I(Infectivity^3):I(Incidence^2)                1   168059 168135
+ Population:I(Initial_immunity^2)               1   168059 168135
+ I(Infectivity^2):I(Initial_immunity^3)         1   168060 168136
+ I(Fecundity^2):Initial_immunity                1   168060 168136
+ I(Population^2):I(In_migration^3)              1   168060 168136
+ Initial_immunity:Incidence                     1   168060 168136
+ I(Population^3):I(In_migration^3)              1   168060 168136
+ Fecundity:I(Initial_immunity^2)                1   168060 168136
+ Infectivity:In_migration                       1   168060 168136
+ Fecundity:Infectivity                          1   168060 168136
+ I(Infectivity^2):In_migration                  1   168060 168136
+ Population:I(In_migration^3)                   1   168061 168137
+ Fecundity:Initial_immunity                     1   168061 168137
+ I(Fecundity^3):Initial_immunity                1   168061 168137
+ I(Infectivity^2):I(Initial_immunity^2)         1   168061 168137
+ I(Population^3):I(Fecundity^3)                 1   168061 168137
+ I(Population^3):I(Fecundity^2)                 1   168061 168137
+ Population:I(Infectivity^2)                    1   168061 168137
+ I(Fecundity^2):I(Initial_immunity^2)           1   168062 168138
+ I(Fecundity^2):Infectivity                     1   168062 168138
+ Fecundity:I(Infectivity^2)                     1   168062 168138
+ I(Population^3):Fecundity                      1   168062 168138
+ I(Population^2):I(Fecundity^3)                 1   168062 168138
- I(Fecundity^3)                                 1   168066 168138
+ I(Population^2):I(Fecundity^2)                 1   168062 168138
- I(Fecundity^2)                                 1   168066 168138
+ I(Population^3):I(Initial_immunity^3)          1   168062 168138
+ I(Initial_immunity^3):I(In_migration^2)        1   168062 168138
+ I(Initial_immunity^3):In_migration             1   168062 168138
- I(In_migration^2)                              1   168066 168138
+ I(Population^2):Fecundity                      1   168062 168138
- Exposure_survival                              1   168067 168139
+ I(Initial_immunity^3):I(In_migration^3)        1   168063 168139
+ I(Population^2):I(Initial_immunity^3)          1   168063 168139
+ Fecundity:I(Infectivity^3)                     1   168063 168139
+ I(Fecundity^3):In_migration                    1   168063 168139
+ I(Fecundity^2):I(Infectivity^2)                1   168063 168139
+ I(Fecundity^3):Infectivity                     1   168063 168139
+ Population:I(Incidence^2)                      1   168063 168139
+ I(Fecundity^2):In_migration                    1   168063 168139
+ Infectivity:I(Initial_immunity^3)              1   168063 168139
+ Fecundity:In_migration                         1   168063 168139
- I(In_migration^3)                              1   168067 168139
- I(Exposure_survival^2)                         1   168067 168139
- I(Exposure_survival^3)                         1   168067 168139
+ Population:I(Initial_immunity^3)               1   168063 168139
+ I(Fecundity^2):I(Infectivity^3)                1   168064 168140
+ I(Fecundity^3):I(Infectivity^2)                1   168064 168140
+ Infectivity:I(In_migration^2)                  1   168064 168140
+ I(Fecundity^3):I(Initial_immunity^2)           1   168064 168140
<none>                                               168066 168140
+ Initial_immunity:In_migration                  1   168064 168140
+ Exposure_survival:I(Initial_immunity^3)        1   168064 168140
+ I(Fecundity^2):I(In_migration^2)               1   168064 168140
+ I(Fecundity^3):I(In_migration^2)               1   168064 168140
+ Fecundity:I(In_migration^2)                    1   168064 168140
+ I(Population^3):I(Exposure_survival^3)         1   168064 168140
+ Infectivity:I(In_migration^3)                  1   168064 168140
+ Exposure_survival:I(Initial_immunity^2)        1   168064 168140
+ Population:I(Fecundity^3)                      1   168064 168140
+ I(Fecundity^3):I(Infectivity^3)                1   168064 168140
+ I(Exposure_survival^2):I(Initial_immunity^3)   1   168064 168140
+ I(Infectivity^2):I(In_migration^2)             1   168065 168141
+ I(Initial_immunity^2):I(In_migration^3)        1   168065 168141
+ I(Exposure_survival^2):I(Initial_immunity^2)   1   168065 168141
+ Exposure_survival:In_migration                 1   168065 168141
+ Population:I(Fecundity^2)                      1   168065 168141
+ I(Population^2):I(Exposure_survival^3)         1   168065 168141
+ I(Infectivity^2):I(In_migration^3)             1   168065 168141
+ I(Exposure_survival^3):I(Initial_immunity^3)   1   168065 168141
+ I(Initial_immunity^2):I(In_migration^2)        1   168065 168141
+ I(Exposure_survival^3):I(Initial_immunity^2)   1   168065 168141
+ I(Exposure_survival^2):In_migration            1   168065 168141
+ I(Exposure_survival^3):I(Incidence^2)          1   168065 168141
+ I(Population^3):I(Exposure_survival^2)         1   168065 168141
+ I(Fecundity^2):I(In_migration^3)               1   168065 168141
+ I(Fecundity^3):I(In_migration^3)               1   168065 168141
+ Population:Fecundity                           1   168065 168141
+ Fecundity:I(In_migration^3)                    1   168065 168141
+ I(Exposure_survival^2):Initial_immunity        1   168065 168141
+ Exposure_survival:Initial_immunity             1   168065 168141
+ Exposure_survival:I(In_migration^2)            1   168065 168141
+ I(Exposure_survival^3):In_migration            1   168065 168141
+ I(Infectivity^3):I(In_migration^3)             1   168065 168141
+ I(Exposure_survival^2):I(In_migration^2)       1   168065 168141
+ I(Population^2):I(Exposure_survival^2)         1   168065 168141
+ In_migration:I(In_migration^3)                 1   168065 168141
+ I(In_migration^2):I(In_migration^3)            1   168065 168141
+ I(Exposure_survival^3):Initial_immunity        1   168065 168141
+ I(Exposure_survival^2):I(In_migration^3)       1   168065 168141
+ I(Initial_immunity^2):In_migration             1   168065 168141
+ Exposure_survival:I(In_migration^3)            1   168065 168141
+ I(Exposure_survival^2):I(Incidence^2)          1   168065 168141
+ Fecundity:Incidence                            1   168065 168141
+ I(Exposure_survival^3):Incidence               1   168065 168141
+ I(Infectivity^3):I(In_migration^2)             1   168065 168141
+ Infectivity:Exposure_survival                  1   168065 168141
+ I(Fecundity^3):I(Initial_immunity^3)           1   168065 168141
+ Population:I(Exposure_survival^3)              1   168065 168141
+ I(Infectivity^2):Exposure_survival             1   168065 168141
+ I(Exposure_survival^3):I(In_migration^2)       1   168065 168141
+ I(Infectivity^3):Exposure_survival             1   168065 168141
+ Initial_immunity:I(In_migration^2)             1   168065 168141
+ I(Population^2):Incidence                      1   168065 168141
+ I(Exposure_survival^3):I(In_migration^3)       1   168065 168141
+ I(Fecundity^2):Incidence                       1   168066 168142
+ I(Initial_immunity^2):Incidence                1   168066 168142
+ I(Fecundity^2):I(Initial_immunity^3)           1   168066 168142
+ I(Initial_immunity^2):I(Initial_immunity^3)    1   168066 168142
+ Fecundity:I(Incidence^2)                       1   168066 168142
+ I(Population^3):Exposure_survival              1   168066 168142
+ I(Exposure_survival^2):Incidence               1   168066 168142
+ I(Fecundity^3):Incidence                       1   168066 168142
+ Exposure_survival:I(Incidence^2)               1   168066 168142
+ Population:I(Exposure_survival^2)              1   168066 168142
+ I(Fecundity^2):I(Incidence^2)                  1   168066 168142
+ Infectivity:I(Exposure_survival^2)             1   168066 168142
+ I(Population^2):Exposure_survival              1   168066 168142
+ I(Infectivity^2):I(Exposure_survival^2)        1   168066 168142
+ I(Infectivity^3):I(Exposure_survival^2)        1   168066 168142
+ Initial_immunity:I(Initial_immunity^3)         1   168066 168142
+ I(Fecundity^3):I(Incidence^2)                  1   168066 168142
+ Initial_immunity:I(In_migration^3)             1   168066 168142
+ Infectivity:I(Exposure_survival^3)             1   168066 168142
+ Fecundity:Exposure_survival                    1   168066 168142
+ Exposure_survival:Incidence                    1   168066 168142
+ I(Fecundity^3):I(Exposure_survival^3)          1   168066 168142
+ I(Infectivity^2):I(Exposure_survival^3)        1   168066 168142
+ I(Fecundity^3):Exposure_survival               1   168066 168142
+ I(Fecundity^2):Exposure_survival               1   168066 168142
+ I(Infectivity^3):I(Exposure_survival^3)        1   168066 168142
+ I(Fecundity^3):I(Exposure_survival^2)          1   168066 168142
+ I(Exposure_survival^2):I(Exposure_survival^3)  1   168066 168142
+ Exposure_survival:I(Exposure_survival^3)       1   168066 168142
+ I(Fecundity^2):I(Exposure_survival^2)          1   168066 168142
+ I(Fecundity^2):I(Exposure_survival^3)          1   168066 168142
+ Fecundity:I(Exposure_survival^2)               1   168066 168142
+ Population:Exposure_survival                   1   168066 168142
+ Fecundity:I(Fecundity^3)                       1   168066 168142
+ I(Fecundity^2):I(Fecundity^3)                  1   168066 168142
+ Fecundity:I(Exposure_survival^3)               1   168066 168142
- I(Population^3):I(Infectivity^3)               1   168109 168181
- I(Initial_immunity^3):Incidence                1   168132 168204
- I(Infectivity^3):In_migration                  1   168138 168210
- Infectivity:Initial_immunity                   1   168155 168227
- I(Population^2):I(Infectivity^2)               1   168166 168238
- I(Population^2):Initial_immunity               1   168252 168324
- I(Infectivity^2):Initial_immunity              1   168402 168474
- Infectivity:I(Initial_immunity^2)              1   168420 168492
- Population:Infectivity                         1   168444 168516
- Population:Initial_immunity                    1   168471 168543
- I(Population^2):I(Population^3)                1   168585 168657
- Fecundity:I(Initial_immunity^3)                1   168777 168849
- I(Population^3):Incidence                      1   169155 169227
- I(Population^3):I(Incidence^2)                 1   169156 169228
- I(Population^2):I(Incidence^2)                 1   169312 169384
- Population:Incidence                           1   170313 170385

Step:  AIC=168102.7
Observed ~ Population + I(Population^2) + I(Population^3) + Fecundity + 
    I(Fecundity^2) + I(Fecundity^3) + Infectivity + I(Infectivity^2) + 
    I(Infectivity^3) + Exposure_survival + I(Exposure_survival^2) + 
    I(Exposure_survival^3) + Initial_immunity + I(Initial_immunity^2) + 
    I(Initial_immunity^3) + Incidence + I(Incidence^2) + In_migration + 
    I(In_migration^2) + I(In_migration^3) + I(Infectivity^2):Initial_immunity + 
    Population:Incidence + I(Population^2):I(Incidence^2) + Fecundity:I(Initial_immunity^3) + 
    I(Population^2):I(Population^3) + Population:Infectivity + 
    Population:Initial_immunity + Infectivity:I(Initial_immunity^2) + 
    I(Population^2):I(Infectivity^2) + I(Population^3):I(Incidence^2) + 
    I(Population^3):Incidence + I(Population^2):Initial_immunity + 
    Infectivity:Initial_immunity + I(Infectivity^3):In_migration + 
    I(Initial_immunity^3):Incidence + I(Population^3):I(Infectivity^3) + 
    I(Population^3):I(Infectivity^2)

                                                Df Deviance    AIC
+ I(Population^2):Infectivity                    1   167977 168055
+ I(Population^3):Infectivity                    1   167988 168066
+ Incidence:In_migration                         1   167989 168067
+ Population:I(Infectivity^2)                    1   167990 168068
+ I(Initial_immunity^3):I(Incidence^2)           1   167991 168069
+ I(Population^3):Initial_immunity               1   167991 168069
+ I(Incidence^2):In_migration                    1   167994 168072
+ Incidence:I(In_migration^2)                    1   167995 168073
+ I(Incidence^2):I(In_migration^2)               1   167999 168077
+ Incidence:I(In_migration^3)                    1   168000 168078
+ I(Infectivity^3):Initial_immunity              1   168003 168081
+ I(Incidence^2):I(In_migration^3)               1   168004 168082
+ Population:I(Infectivity^3)                    1   168008 168086
+ I(Population^2):In_migration                   1   168011 168089
+ Population:In_migration                        1   168011 168089
+ I(Population^3):In_migration                   1   168012 168090
+ Infectivity:Incidence                          1   168014 168092
+ Initial_immunity:I(Incidence^2)                1   168014 168092
+ I(Initial_immunity^2):I(Incidence^2)           1   168014 168092
+ I(Infectivity^2):I(Infectivity^3)              1   168015 168093
+ Infectivity:I(Infectivity^3)                   1   168015 168093
+ Infectivity:I(Incidence^2)                     1   168016 168094
+ I(Population^2):I(In_migration^2)              1   168018 168096
+ I(Population^3):I(In_migration^2)              1   168018 168096
+ I(Infectivity^3):I(Initial_immunity^3)         1   168018 168096
+ I(Infectivity^2):Incidence                     1   168018 168096
+ Population:I(In_migration^2)                   1   168019 168097
+ I(Infectivity^2):I(Incidence^2)                1   168019 168097
+ I(Infectivity^3):I(Initial_immunity^2)         1   168020 168098
+ I(Infectivity^2):I(Initial_immunity^3)         1   168020 168098
+ I(Fecundity^2):Initial_immunity                1   168021 168099
+ Fecundity:I(Initial_immunity^2)                1   168021 168099
+ I(Population^2):I(In_migration^3)              1   168021 168099
+ I(Population^3):I(In_migration^3)              1   168021 168099
+ Fecundity:Initial_immunity                     1   168021 168099
+ I(Fecundity^3):Initial_immunity                1   168021 168099
+ Infectivity:In_migration                       1   168021 168099
+ I(Population^3):I(Fecundity^3)                 1   168021 168099
+ I(Infectivity^2):In_migration                  1   168021 168099
+ Population:I(In_migration^3)                   1   168021 168099
+ I(Population^3):I(Fecundity^2)                 1   168021 168099
+ Fecundity:Infectivity                          1   168021 168099
+ Initial_immunity:Incidence                     1   168021 168099
+ I(Infectivity^3):Incidence                     1   168022 168100
+ I(Population^3):Fecundity                      1   168022 168100
+ I(Population^3):I(Initial_immunity^2)          1   168022 168100
+ I(Fecundity^2):I(Initial_immunity^2)           1   168022 168100
+ I(Population^2):I(Fecundity^3)                 1   168022 168100
+ I(Population^2):I(Fecundity^2)                 1   168022 168100
+ I(Infectivity^3):I(Incidence^2)                1   168022 168100
+ I(Infectivity^2):I(Initial_immunity^2)         1   168022 168100
+ I(Fecundity^2):Infectivity                     1   168023 168101
+ Fecundity:I(Infectivity^2)                     1   168023 168101
+ I(Population^2):Fecundity                      1   168023 168101
- I(Fecundity^3)                                 1   168027 168101
- I(Fecundity^2)                                 1   168027 168101
+ I(Population^2):I(Initial_immunity^2)          1   168023 168101
- I(In_migration^2)                              1   168027 168101
+ I(Initial_immunity^3):I(In_migration^2)        1   168023 168101
+ I(Initial_immunity^3):In_migration             1   168023 168101
- Exposure_survival                              1   168027 168101
+ I(Initial_immunity^3):I(In_migration^3)        1   168023 168101
+ I(Fecundity^3):In_migration                    1   168023 168101
+ I(Fecundity^2):In_migration                    1   168024 168102
+ Infectivity:I(Initial_immunity^3)              1   168024 168102
+ Fecundity:I(Infectivity^3)                     1   168024 168102
+ Fecundity:In_migration                         1   168024 168102
+ I(Fecundity^3):Infectivity                     1   168024 168102
+ I(Fecundity^2):I(Infectivity^2)                1   168024 168102
- I(In_migration^3)                              1   168028 168102
- I(Exposure_survival^2)                         1   168028 168102
+ Population:I(Initial_immunity^2)               1   168024 168102
- I(Exposure_survival^3)                         1   168028 168102
+ I(Population^2):Incidence                      1   168024 168102
+ I(Fecundity^3):I(Initial_immunity^2)           1   168024 168102
+ I(Fecundity^2):I(Infectivity^3)                1   168025 168103
+ Infectivity:I(In_migration^2)                  1   168025 168103
+ I(Fecundity^3):I(Infectivity^2)                1   168025 168103
<none>                                               168027 168103
+ I(Population^3):I(Initial_immunity^3)          1   168025 168103
+ Initial_immunity:In_migration                  1   168025 168103
+ Exposure_survival:I(Initial_immunity^3)        1   168025 168103
+ Population:I(Fecundity^3)                      1   168025 168103
+ I(Fecundity^2):I(In_migration^2)               1   168025 168103
+ I(Fecundity^3):I(In_migration^2)               1   168025 168103
+ Fecundity:I(In_migration^2)                    1   168025 168103
+ I(Population^3):I(Exposure_survival^3)         1   168025 168103
+ Population:I(Fecundity^2)                      1   168025 168103
+ Exposure_survival:I(Initial_immunity^2)        1   168025 168103
+ Infectivity:I(In_migration^3)                  1   168025 168103
+ I(Exposure_survival^2):I(Initial_immunity^3)   1   168025 168103
+ I(Population^2):I(Initial_immunity^3)          1   168025 168103
+ I(Infectivity^2):I(In_migration^2)             1   168025 168103
+ I(Exposure_survival^2):I(Initial_immunity^2)   1   168025 168103
+ I(Initial_immunity^2):I(In_migration^3)        1   168025 168103
+ I(Fecundity^3):I(Infectivity^3)                1   168025 168103
+ Exposure_survival:In_migration                 1   168025 168103
+ I(Population^2):I(Exposure_survival^3)         1   168025 168103
+ I(Population^2):I(Infectivity^3)               1   168025 168103
+ Population:Fecundity                           1   168025 168103
+ I(Exposure_survival^3):I(Initial_immunity^3)   1   168025 168103
+ I(Infectivity^2):I(In_migration^3)             1   168025 168103
+ I(Exposure_survival^2):In_migration            1   168026 168104
+ I(Exposure_survival^3):I(Initial_immunity^2)   1   168026 168104
+ I(Initial_immunity^2):I(In_migration^2)        1   168026 168104
+ I(Exposure_survival^3):I(Incidence^2)          1   168026 168104
+ Population:I(Incidence^2)                      1   168026 168104
+ I(Population^3):I(Exposure_survival^2)         1   168026 168104
+ I(Fecundity^2):I(In_migration^3)               1   168026 168104
+ I(Fecundity^3):I(In_migration^3)               1   168026 168104
+ Fecundity:I(In_migration^3)                    1   168026 168104
+ I(Exposure_survival^2):Initial_immunity        1   168026 168104
+ Exposure_survival:Initial_immunity             1   168026 168104
+ Exposure_survival:I(In_migration^2)            1   168026 168104
+ I(Exposure_survival^3):In_migration            1   168026 168104
+ I(Infectivity^3):I(In_migration^3)             1   168026 168104
+ I(Exposure_survival^2):I(In_migration^2)       1   168026 168104
+ I(Population^2):I(Exposure_survival^2)         1   168026 168104
+ In_migration:I(In_migration^3)                 1   168026 168104
+ I(In_migration^2):I(In_migration^3)            1   168026 168104
+ I(Exposure_survival^3):Initial_immunity        1   168026 168104
+ Fecundity:Incidence                            1   168026 168104
+ I(Exposure_survival^2):I(In_migration^3)       1   168026 168104
+ Exposure_survival:I(In_migration^3)            1   168026 168104
+ I(Exposure_survival^2):I(Incidence^2)          1   168026 168104
+ I(Initial_immunity^2):In_migration             1   168026 168104
+ Population:I(Initial_immunity^3)               1   168026 168104
+ I(Initial_immunity^2):I(Initial_immunity^3)    1   168026 168104
+ I(Exposure_survival^3):Incidence               1   168026 168104
+ I(Infectivity^3):I(In_migration^2)             1   168026 168104
+ I(Fecundity^3):I(Initial_immunity^3)           1   168026 168104
+ Infectivity:Exposure_survival                  1   168026 168104
+ Population:I(Exposure_survival^3)              1   168026 168104
+ I(Infectivity^2):Exposure_survival             1   168026 168104
+ I(Exposure_survival^3):I(In_migration^2)       1   168026 168104
+ I(Infectivity^3):Exposure_survival             1   168026 168104
+ Initial_immunity:I(In_migration^2)             1   168026 168104
+ I(Fecundity^2):Incidence                       1   168026 168104
+ I(Exposure_survival^3):I(In_migration^3)       1   168026 168104
+ I(Fecundity^2):I(Initial_immunity^3)           1   168026 168104
+ Fecundity:I(Incidence^2)                       1   168026 168104
+ I(Fecundity^3):Incidence                       1   168026 168104
+ I(Population^3):Exposure_survival              1   168026 168104
+ I(Exposure_survival^2):Incidence               1   168026 168104
+ Initial_immunity:I(Initial_immunity^3)         1   168026 168104
+ Exposure_survival:I(Incidence^2)               1   168026 168104
+ I(Fecundity^2):I(Incidence^2)                  1   168026 168104
+ Population:I(Exposure_survival^2)              1   168026 168104
+ I(Initial_immunity^2):Incidence                1   168026 168104
+ Infectivity:I(Exposure_survival^2)             1   168026 168104
+ I(Population^2):Exposure_survival              1   168026 168104
+ I(Infectivity^2):I(Exposure_survival^2)        1   168027 168105
+ I(Fecundity^3):I(Incidence^2)                  1   168027 168105
+ I(Infectivity^3):I(Exposure_survival^2)        1   168027 168105
+ Initial_immunity:I(In_migration^3)             1   168027 168105
+ Infectivity:I(Exposure_survival^3)             1   168027 168105
+ Fecundity:Exposure_survival                    1   168027 168105
+ Exposure_survival:Incidence                    1   168027 168105
+ I(Fecundity^3):I(Exposure_survival^3)          1   168027 168105
+ I(Infectivity^2):I(Exposure_survival^3)        1   168027 168105
+ I(Fecundity^3):Exposure_survival               1   168027 168105
+ I(Fecundity^2):Exposure_survival               1   168027 168105
+ I(Infectivity^3):I(Exposure_survival^3)        1   168027 168105
+ I(Fecundity^3):I(Exposure_survival^2)          1   168027 168105
+ Exposure_survival:I(Exposure_survival^3)       1   168027 168105
+ I(Exposure_survival^2):I(Exposure_survival^3)  1   168027 168105
+ I(Fecundity^2):I(Exposure_survival^2)          1   168027 168105
+ I(Fecundity^2):I(Exposure_survival^3)          1   168027 168105
+ Fecundity:I(Exposure_survival^2)               1   168027 168105
+ Population:Exposure_survival                   1   168027 168105
+ I(Fecundity^2):I(Fecundity^3)                  1   168027 168105
+ Fecundity:I(Fecundity^3)                       1   168027 168105
+ Fecundity:I(Exposure_survival^3)               1   168027 168105
- I(Population^3):I(Infectivity^2)               1   168066 168140
- I(Initial_immunity^3):Incidence                1   168098 168172
- I(Infectivity^3):In_migration                  1   168099 168173
- I(Population^3):I(Infectivity^3)               1   168105 168179
- Infectivity:Initial_immunity                   1   168126 168200
- I(Population^2):I(Infectivity^2)               1   168127 168201
- I(Population^2):Initial_immunity               1   168169 168243
- Population:Infectivity                         1   168304 168378
- Population:Initial_immunity                    1   168373 168447
- Infectivity:I(Initial_immunity^2)              1   168378 168452
- I(Infectivity^2):Initial_immunity              1   168381 168455
- I(Population^2):I(Population^3)                1   168535 168609
- Fecundity:I(Initial_immunity^3)                1   168735 168809
- I(Population^3):Incidence                      1   169116 169190
- I(Population^3):I(Incidence^2)                 1   169137 169211
- I(Population^2):I(Incidence^2)                 1   169295 169369
- Population:Incidence                           1   170290 170364

Step:  AIC=168055.4
Observed ~ Population + I(Population^2) + I(Population^3) + Fecundity + 
    I(Fecundity^2) + I(Fecundity^3) + Infectivity + I(Infectivity^2) + 
    I(Infectivity^3) + Exposure_survival + I(Exposure_survival^2) + 
    I(Exposure_survival^3) + Initial_immunity + I(Initial_immunity^2) + 
    I(Initial_immunity^3) + Incidence + I(Incidence^2) + In_migration + 
    I(In_migration^2) + I(In_migration^3) + I(Infectivity^2):Initial_immunity + 
    Population:Incidence + I(Population^2):I(Incidence^2) + Fecundity:I(Initial_immunity^3) + 
    I(Population^2):I(Population^3) + Population:Infectivity + 
    Population:Initial_immunity + Infectivity:I(Initial_immunity^2) + 
    I(Population^2):I(Infectivity^2) + I(Population^3):I(Incidence^2) + 
    I(Population^3):Incidence + I(Population^2):Initial_immunity + 
    Infectivity:Initial_immunity + I(Infectivity^3):In_migration + 
    I(Initial_immunity^3):Incidence + I(Population^3):I(Infectivity^3) + 
    I(Population^3):I(Infectivity^2) + I(Population^2):Infectivity

                                                Df Deviance    AIC
+ I(Population^3):Initial_immunity               1   167923 168003
+ Incidence:In_migration                         1   167940 168020
+ I(Initial_immunity^3):I(Incidence^2)           1   167940 168020
+ I(Incidence^2):In_migration                    1   167944 168024
+ Incidence:I(In_migration^2)                    1   167946 168026
+ I(Incidence^2):I(In_migration^2)               1   167950 168030
+ Incidence:I(In_migration^3)                    1   167951 168031
+ I(Infectivity^3):Initial_immunity              1   167954 168034
+ I(Incidence^2):I(In_migration^3)               1   167954 168034
+ I(Population^2):In_migration                   1   167962 168042
+ Population:In_migration                        1   167962 168042
+ Infectivity:Incidence                          1   167963 168043
+ Initial_immunity:I(Incidence^2)                1   167963 168043
+ I(Population^3):In_migration                   1   167963 168043
+ I(Initial_immunity^2):I(Incidence^2)           1   167963 168043
+ Infectivity:I(Incidence^2)                     1   167965 168045
+ I(Infectivity^2):Incidence                     1   167968 168048
+ I(Population^2):I(In_migration^2)              1   167969 168049
+ I(Population^3):I(In_migration^2)              1   167969 168049
+ I(Infectivity^2):I(Incidence^2)                1   167969 168049
+ Population:I(In_migration^2)                   1   167969 168049
+ Initial_immunity:Incidence                     1   167971 168051
+ I(Fecundity^2):Initial_immunity                1   167971 168051
+ Fecundity:I(Initial_immunity^2)                1   167971 168051
+ I(Infectivity^3):I(Initial_immunity^3)         1   167971 168051
+ Fecundity:Initial_immunity                     1   167971 168051
+ I(Fecundity^3):Initial_immunity                1   167972 168052
+ I(Infectivity^3):Incidence                     1   167972 168052
+ I(Population^2):I(In_migration^3)              1   167972 168052
+ I(Population^3):I(In_migration^3)              1   167972 168052
+ Fecundity:Infectivity                          1   167972 168052
+ Infectivity:In_migration                       1   167972 168052
+ I(Population^3):I(Initial_immunity^2)          1   167972 168052
+ I(Infectivity^2):In_migration                  1   167972 168052
+ Population:I(In_migration^3)                   1   167972 168052
+ I(Infectivity^3):I(Initial_immunity^2)         1   167972 168052
+ I(Population^3):I(Fecundity^3)                 1   167972 168052
+ I(Population^3):I(Fecundity^2)                 1   167972 168052
+ I(Infectivity^3):I(Incidence^2)                1   167972 168052
+ I(Fecundity^2):I(Initial_immunity^2)           1   167973 168053
+ I(Population^3):Fecundity                      1   167973 168053
+ I(Infectivity^2):I(Initial_immunity^3)         1   167973 168053
+ I(Population^2):I(Fecundity^3)                 1   167973 168053
+ I(Population^2):I(Fecundity^2)                 1   167973 168053
+ I(Fecundity^2):Infectivity                     1   167973 168053
+ Fecundity:I(Infectivity^2)                     1   167973 168053
- I(Fecundity^3)                                 1   167977 168053
- I(Fecundity^2)                                 1   167977 168053
+ I(Population^2):Fecundity                      1   167973 168053
+ I(Population^2):I(Initial_immunity^2)          1   167974 168054
- I(In_migration^2)                              1   167978 168054
- Exposure_survival                              1   167978 168054
+ I(Initial_immunity^3):I(In_migration^2)        1   167974 168054
+ I(Initial_immunity^3):In_migration             1   167974 168054
+ I(Fecundity^3):In_migration                    1   167974 168054
+ Fecundity:I(Infectivity^3)                     1   167974 168054
+ I(Fecundity^3):Infectivity                     1   167974 168054
+ I(Fecundity^2):I(Infectivity^2)                1   167974 168054
+ I(Population^2):Incidence                      1   167974 168054
+ I(Fecundity^2):In_migration                    1   167974 168054
+ I(Initial_immunity^3):I(In_migration^3)        1   167974 168054
+ Fecundity:In_migration                         1   167974 168054
+ I(Infectivity^2):I(Initial_immunity^2)         1   167974 168054
- I(In_migration^3)                              1   167978 168054
- I(Exposure_survival^2)                         1   167979 168055
+ Population:I(Initial_immunity^2)               1   167975 168055
- I(Exposure_survival^3)                         1   167979 168055
+ I(Fecundity^3):I(Initial_immunity^2)           1   167975 168055
+ I(Fecundity^2):I(Infectivity^3)                1   167975 168055
+ I(Fecundity^3):I(Infectivity^2)                1   167975 168055
+ Infectivity:I(In_migration^2)                  1   167975 168055
+ Population:I(Infectivity^2)                    1   167975 168055
+ Infectivity:I(Infectivity^3)                   1   167975 168055
+ I(Infectivity^2):I(Infectivity^3)              1   167975 168055
+ Infectivity:I(Initial_immunity^3)              1   167975 168055
+ Initial_immunity:In_migration                  1   167975 168055
<none>                                               167977 168055
+ I(Population^3):I(Initial_immunity^3)          1   167976 168056
+ I(Fecundity^2):I(In_migration^2)               1   167976 168056
+ Exposure_survival:I(Initial_immunity^3)        1   167976 168056
+ I(Fecundity^3):I(In_migration^2)               1   167976 168056
+ Population:I(Fecundity^3)                      1   167976 168056
+ Fecundity:I(In_migration^2)                    1   167976 168056
+ I(Population^3):Infectivity                    1   167976 168056
+ I(Population^3):I(Exposure_survival^3)         1   167976 168056
+ Infectivity:I(In_migration^3)                  1   167976 168056
+ Exposure_survival:I(Initial_immunity^2)        1   167976 168056
+ Population:I(Fecundity^2)                      1   167976 168056
+ I(Exposure_survival^2):I(Initial_immunity^3)   1   167976 168056
+ I(Fecundity^3):I(Infectivity^3)                1   167976 168056
+ I(Infectivity^2):I(In_migration^2)             1   167976 168056
+ I(Exposure_survival^2):I(Initial_immunity^2)   1   167976 168056
+ Exposure_survival:In_migration                 1   167976 168056
+ I(Initial_immunity^2):I(In_migration^3)        1   167976 168056
+ I(Population^2):I(Exposure_survival^3)         1   167976 168056
+ I(Infectivity^2):I(In_migration^3)             1   167976 168056
+ I(Exposure_survival^3):I(Initial_immunity^3)   1   167976 168056
+ I(Population^2):I(Initial_immunity^3)          1   167976 168056
+ Population:Fecundity                           1   167976 168056
+ I(Exposure_survival^2):In_migration            1   167976 168056
+ I(Exposure_survival^3):I(Initial_immunity^2)   1   167976 168056
+ Population:I(Infectivity^3)                    1   167976 168056
+ I(Exposure_survival^3):I(Incidence^2)          1   167976 168056
+ I(Initial_immunity^2):I(In_migration^2)        1   167976 168056
+ I(Population^3):I(Exposure_survival^2)         1   167976 168056
+ I(Fecundity^2):I(In_migration^3)               1   167976 168056
+ I(Fecundity^3):I(In_migration^3)               1   167976 168056
+ Fecundity:I(In_migration^3)                    1   167976 168056
+ I(Exposure_survival^2):Initial_immunity        1   167976 168056
+ Exposure_survival:Initial_immunity             1   167976 168056
+ Exposure_survival:I(In_migration^2)            1   167976 168056
+ I(Exposure_survival^3):In_migration            1   167976 168056
+ I(Infectivity^3):I(In_migration^3)             1   167976 168056
+ I(Exposure_survival^2):I(In_migration^2)       1   167977 168057
+ I(Population^2):I(Exposure_survival^2)         1   167977 168057
+ I(In_migration^2):I(In_migration^3)            1   167977 168057
+ In_migration:I(In_migration^3)                 1   167977 168057
+ I(Exposure_survival^3):Initial_immunity        1   167977 168057
+ I(Exposure_survival^2):I(In_migration^3)       1   167977 168057
+ Exposure_survival:I(In_migration^3)            1   167977 168057
+ Fecundity:Incidence                            1   167977 168057
+ I(Exposure_survival^2):I(Incidence^2)          1   167977 168057
+ I(Exposure_survival^3):Incidence               1   167977 168057
+ I(Initial_immunity^2):In_migration             1   167977 168057
+ I(Infectivity^3):I(In_migration^2)             1   167977 168057
+ I(Fecundity^3):I(Initial_immunity^3)           1   167977 168057
+ Infectivity:Exposure_survival                  1   167977 168057
+ Initial_immunity:I(In_migration^2)             1   167977 168057
+ I(Initial_immunity^2):I(Initial_immunity^3)    1   167977 168057
+ Population:I(Incidence^2)                      1   167977 168057
+ Population:I(Exposure_survival^3)              1   167977 168057
+ I(Infectivity^2):Exposure_survival             1   167977 168057
+ I(Exposure_survival^3):I(In_migration^2)       1   167977 168057
+ I(Infectivity^3):Exposure_survival             1   167977 168057
+ I(Initial_immunity^2):Incidence                1   167977 168057
+ I(Fecundity^2):Incidence                       1   167977 168057
+ I(Exposure_survival^3):I(In_migration^3)       1   167977 168057
+ I(Fecundity^2):I(Initial_immunity^3)           1   167977 168057
+ Population:I(Initial_immunity^3)               1   167977 168057
+ Fecundity:I(Incidence^2)                       1   167977 168057
+ I(Fecundity^3):Incidence                       1   167977 168057
+ I(Population^3):Exposure_survival              1   167977 168057
+ I(Exposure_survival^2):Incidence               1   167977 168057
+ I(Population^2):I(Infectivity^3)               1   167977 168057
+ Exposure_survival:I(Incidence^2)               1   167977 168057
+ Population:I(Exposure_survival^2)              1   167977 168057
+ I(Fecundity^2):I(Incidence^2)                  1   167977 168057
+ Initial_immunity:I(Initial_immunity^3)         1   167977 168057
+ Infectivity:I(Exposure_survival^2)             1   167977 168057
+ I(Population^2):Exposure_survival              1   167977 168057
+ I(Infectivity^2):I(Exposure_survival^2)        1   167977 168057
+ I(Infectivity^3):I(Exposure_survival^2)        1   167977 168057
+ I(Fecundity^3):I(Incidence^2)                  1   167977 168057
+ Initial_immunity:I(In_migration^3)             1   167977 168057
+ Infectivity:I(Exposure_survival^3)             1   167977 168057
+ Fecundity:Exposure_survival                    1   167977 168057
+ Exposure_survival:Incidence                    1   167977 168057
+ I(Fecundity^3):I(Exposure_survival^3)          1   167977 168057
+ I(Infectivity^2):I(Exposure_survival^3)        1   167977 168057
+ I(Fecundity^3):Exposure_survival               1   167977 168057
+ I(Fecundity^2):Exposure_survival               1   167977 168057
+ I(Infectivity^3):I(Exposure_survival^3)        1   167977 168057
+ I(Fecundity^3):I(Exposure_survival^2)          1   167977 168057
+ I(Exposure_survival^2):I(Exposure_survival^3)  1   167977 168057
+ Exposure_survival:I(Exposure_survival^3)       1   167977 168057
+ I(Fecundity^2):I(Exposure_survival^2)          1   167977 168057
+ I(Fecundity^2):I(Exposure_survival^3)          1   167977 168057
+ Fecundity:I(Exposure_survival^2)               1   167977 168057
+ Population:Exposure_survival                   1   167977 168057
+ Fecundity:I(Fecundity^3)                       1   167977 168057
+ I(Fecundity^2):I(Fecundity^3)                  1   167977 168057
+ Fecundity:I(Exposure_survival^3)               1   167977 168057
- I(Population^3):I(Infectivity^3)               1   167983 168059
- I(Population^2):Infectivity                    1   168027 168103
- I(Initial_immunity^3):Incidence                1   168046 168122
- I(Population^2):I(Infectivity^2)               1   168047 168123
- I(Infectivity^3):In_migration                  1   168050 168126
- I(Population^3):I(Infectivity^2)               1   168059 168135
- Infectivity:Initial_immunity                   1   168094 168170
- I(Population^2):Initial_immunity               1   168123 168199
- Population:Infectivity                         1   168303 168379
- Infectivity:I(Initial_immunity^2)              1   168322 168398
- Population:Initial_immunity                    1   168329 168405
- I(Infectivity^2):Initial_immunity              1   168355 168431
- I(Population^2):I(Population^3)                1   168478 168554
- Fecundity:I(Initial_immunity^3)                1   168685 168761
- I(Population^3):Incidence                      1   169082 169158
- I(Population^3):I(Incidence^2)                 1   169104 169180
- I(Population^2):I(Incidence^2)                 1   169264 169340
- Population:Incidence                           1   170262 170338

Step:  AIC=168003.4
Observed ~ Population + I(Population^2) + I(Population^3) + Fecundity + 
    I(Fecundity^2) + I(Fecundity^3) + Infectivity + I(Infectivity^2) + 
    I(Infectivity^3) + Exposure_survival + I(Exposure_survival^2) + 
    I(Exposure_survival^3) + Initial_immunity + I(Initial_immunity^2) + 
    I(Initial_immunity^3) + Incidence + I(Incidence^2) + In_migration + 
    I(In_migration^2) + I(In_migration^3) + I(Infectivity^2):Initial_immunity + 
    Population:Incidence + I(Population^2):I(Incidence^2) + Fecundity:I(Initial_immunity^3) + 
    I(Population^2):I(Population^3) + Population:Infectivity + 
    Population:Initial_immunity + Infectivity:I(Initial_immunity^2) + 
    I(Population^2):I(Infectivity^2) + I(Population^3):I(Incidence^2) + 
    I(Population^3):Incidence + I(Population^2):Initial_immunity + 
    Infectivity:Initial_immunity + I(Infectivity^3):In_migration + 
    I(Initial_immunity^3):Incidence + I(Population^3):I(Infectivity^3) + 
    I(Population^3):I(Infectivity^2) + I(Population^2):Infectivity + 
    I(Population^3):Initial_immunity

                                                Df Deviance    AIC
+ I(Initial_immunity^3):I(Incidence^2)           1   167885 167967
+ Incidence:In_migration                         1   167886 167968
+ I(Incidence^2):In_migration                    1   167890 167972
+ Incidence:I(In_migration^2)                    1   167892 167974
+ I(Incidence^2):I(In_migration^2)               1   167896 167978
+ Incidence:I(In_migration^3)                    1   167897 167979
+ I(Incidence^2):I(In_migration^3)               1   167901 167983
+ I(Infectivity^3):Initial_immunity              1   167901 167983
+ I(Population^2):In_migration                   1   167908 167990
+ I(Initial_immunity^2):I(Incidence^2)           1   167908 167990
+ Population:In_migration                        1   167909 167991
+ I(Population^3):In_migration                   1   167909 167991
+ Initial_immunity:I(Incidence^2)                1   167909 167991
+ Infectivity:Incidence                          1   167910 167992
+ Infectivity:I(Incidence^2)                     1   167912 167994
+ I(Population^2):Incidence                      1   167913 167995
+ Population:I(Infectivity^2)                    1   167914 167996
+ I(Population^3):Infectivity                    1   167915 167997
+ I(Population^2):I(In_migration^2)              1   167915 167997
+ I(Population^3):I(In_migration^2)              1   167915 167997
+ I(Infectivity^2):Incidence                     1   167915 167997
+ Population:I(In_migration^2)                   1   167915 167997
+ I(Infectivity^2):I(Incidence^2)                1   167916 167998
+ Population:I(Infectivity^3)                    1   167916 167998
+ I(Infectivity^3):I(Initial_immunity^3)         1   167917 167999
+ I(Fecundity^2):Initial_immunity                1   167917 167999
+ Fecundity:I(Initial_immunity^2)                1   167917 167999
+ Initial_immunity:Incidence                     1   167918 168000
+ I(Population^2):I(In_migration^3)              1   167918 168000
+ I(Population^3):I(In_migration^3)              1   167918 168000
+ Fecundity:Initial_immunity                     1   167918 168000
+ I(Fecundity^3):Initial_immunity                1   167918 168000
+ Fecundity:Infectivity                          1   167918 168000
+ I(Population^3):I(Fecundity^3)                 1   167918 168000
+ I(Population^3):I(Fecundity^2)                 1   167918 168000
+ Infectivity:In_migration                       1   167918 168000
+ I(Infectivity^3):I(Initial_immunity^2)         1   167918 168000
+ I(Infectivity^2):In_migration                  1   167918 168000
+ Population:I(In_migration^3)                   1   167918 168000
+ I(Population^3):Fecundity                      1   167918 168000
+ I(Population^2):I(Infectivity^3)               1   167918 168000
+ I(Infectivity^2):I(Initial_immunity^3)         1   167919 168001
+ I(Infectivity^3):Incidence                     1   167919 168001
+ I(Fecundity^2):I(Initial_immunity^2)           1   167919 168001
+ I(Population^2):I(Fecundity^3)                 1   167919 168001
+ I(Population^2):I(Fecundity^2)                 1   167919 168001
+ I(Fecundity^2):Infectivity                     1   167919 168001
+ Fecundity:I(Infectivity^2)                     1   167919 168001
+ I(Population^2):I(Initial_immunity^2)          1   167919 168001
+ I(Infectivity^3):I(Incidence^2)                1   167919 168001
+ I(Population^2):Fecundity                      1   167919 168001
- I(Fecundity^3)                                 1   167923 168001
+ I(Population^3):I(Initial_immunity^2)          1   167919 168001
- I(Fecundity^2)                                 1   167923 168001
+ Population:I(Initial_immunity^2)               1   167920 168002
- I(In_migration^2)                              1   167924 168002
- Exposure_survival                              1   167924 168002
+ I(Fecundity^3):In_migration                    1   167920 168002
+ I(Fecundity^2):In_migration                    1   167920 168002
+ I(Initial_immunity^3):I(In_migration^2)        1   167920 168002
+ I(Fecundity^3):Infectivity                     1   167920 168002
+ I(Initial_immunity^3):In_migration             1   167920 168002
+ Fecundity:I(Infectivity^3)                     1   167920 168002
+ Fecundity:In_migration                         1   167920 168002
+ I(Fecundity^2):I(Infectivity^2)                1   167920 168002
+ I(Infectivity^2):I(Initial_immunity^2)         1   167920 168002
+ I(Initial_immunity^3):I(In_migration^3)        1   167920 168002
- I(In_migration^3)                              1   167924 168002
- I(Exposure_survival^2)                         1   167924 168002
- I(Exposure_survival^3)                         1   167925 168003
+ Initial_immunity:In_migration                  1   167921 168003
+ Infectivity:I(Initial_immunity^3)              1   167921 168003
+ I(Fecundity^3):I(Initial_immunity^2)           1   167921 168003
+ I(Fecundity^2):I(Infectivity^3)                1   167921 168003
+ Infectivity:I(In_migration^2)                  1   167921 168003
+ I(Fecundity^3):I(Infectivity^2)                1   167921 168003
<none>                                               167923 168003
+ I(Fecundity^2):I(In_migration^2)               1   167922 168004
+ I(Fecundity^3):I(In_migration^2)               1   167922 168004
+ Exposure_survival:I(Initial_immunity^3)        1   167922 168004
+ Population:I(Fecundity^3)                      1   167922 168004
+ Fecundity:I(In_migration^2)                    1   167922 168004
+ Infectivity:I(Infectivity^3)                   1   167922 168004
+ I(Infectivity^2):I(Infectivity^3)              1   167922 168004
+ I(Population^3):I(Exposure_survival^3)         1   167922 168004
+ Infectivity:I(In_migration^3)                  1   167922 168004
+ Exposure_survival:I(Initial_immunity^2)        1   167922 168004
+ Population:I(Fecundity^2)                      1   167922 168004
+ I(Exposure_survival^2):I(Initial_immunity^3)   1   167922 168004
+ I(Infectivity^2):I(In_migration^2)             1   167922 168004
+ I(Exposure_survival^2):I(Initial_immunity^2)   1   167922 168004
+ I(Fecundity^3):I(Infectivity^3)                1   167922 168004
+ Exposure_survival:In_migration                 1   167922 168004
+ I(Population^3):I(Initial_immunity^3)          1   167922 168004
+ I(Population^2):I(Initial_immunity^3)          1   167922 168004
+ I(Population^2):I(Exposure_survival^3)         1   167922 168004
+ I(Infectivity^2):I(In_migration^3)             1   167922 168004
+ I(Exposure_survival^3):I(Initial_immunity^3)   1   167922 168004
+ Population:Fecundity                           1   167922 168004
+ I(Exposure_survival^2):In_migration            1   167922 168004
+ I(Exposure_survival^3):I(Initial_immunity^2)   1   167922 168004
+ I(Initial_immunity^2):I(In_migration^3)        1   167922 168004
+ I(Exposure_survival^3):I(Incidence^2)          1   167922 168004
+ I(Population^3):I(Exposure_survival^2)         1   167922 168004
+ I(Fecundity^2):I(In_migration^3)               1   167922 168004
+ I(Fecundity^3):I(In_migration^3)               1   167922 168004
+ Fecundity:I(In_migration^3)                    1   167922 168004
+ I(Exposure_survival^2):Initial_immunity        1   167922 168004
+ I(Initial_immunity^2):I(In_migration^2)        1   167922 168004
+ Exposure_survival:Initial_immunity             1   167922 168004
+ Exposure_survival:I(In_migration^2)            1   167922 168004
+ I(Exposure_survival^3):In_migration            1   167922 168004
+ I(Infectivity^3):I(In_migration^3)             1   167922 168004
+ Population:I(Initial_immunity^3)               1   167922 168004
+ I(Exposure_survival^2):I(In_migration^2)       1   167923 168005
+ I(Population^2):I(Exposure_survival^2)         1   167923 168005
+ I(Exposure_survival^3):Initial_immunity        1   167923 168005
+ In_migration:I(In_migration^3)                 1   167923 168005
+ I(In_migration^2):I(In_migration^3)            1   167923 168005
+ Initial_immunity:I(In_migration^2)             1   167923 168005
+ I(Exposure_survival^2):I(In_migration^3)       1   167923 168005
+ Exposure_survival:I(In_migration^3)            1   167923 168005
+ Fecundity:Incidence                            1   167923 168005
+ I(Exposure_survival^2):I(Incidence^2)          1   167923 168005
+ I(Infectivity^3):I(In_migration^2)             1   167923 168005
+ I(Exposure_survival^3):Incidence               1   167923 168005
+ Infectivity:Exposure_survival                  1   167923 168005
+ I(Fecundity^3):I(Initial_immunity^3)           1   167923 168005
+ I(Initial_immunity^2):I(Initial_immunity^3)    1   167923 168005
+ I(Infectivity^2):Exposure_survival             1   167923 168005
+ Population:I(Exposure_survival^3)              1   167923 168005
+ I(Exposure_survival^3):I(In_migration^2)       1   167923 168005
+ I(Infectivity^3):Exposure_survival             1   167923 168005
+ I(Initial_immunity^2):In_migration             1   167923 168005
+ I(Initial_immunity^2):Incidence                1   167923 168005
+ I(Exposure_survival^3):I(In_migration^3)       1   167923 168005
+ I(Fecundity^2):Incidence                       1   167923 168005
+ I(Fecundity^2):I(Initial_immunity^3)           1   167923 168005
+ Fecundity:I(Incidence^2)                       1   167923 168005
+ I(Population^3):Exposure_survival              1   167923 168005
+ I(Exposure_survival^2):Incidence               1   167923 168005
+ I(Fecundity^3):Incidence                       1   167923 168005
+ Population:I(Incidence^2)                      1   167923 168005
+ Exposure_survival:I(Incidence^2)               1   167923 168005
+ Population:I(Exposure_survival^2)              1   167923 168005
+ Initial_immunity:I(Initial_immunity^3)         1   167923 168005
+ I(Fecundity^2):I(Incidence^2)                  1   167923 168005
+ Initial_immunity:I(In_migration^3)             1   167923 168005
+ Infectivity:I(Exposure_survival^2)             1   167923 168005
+ I(Population^2):Exposure_survival              1   167923 168005
+ I(Infectivity^2):I(Exposure_survival^2)        1   167923 168005
+ I(Infectivity^3):I(Exposure_survival^2)        1   167923 168005
+ I(Fecundity^3):I(Incidence^2)                  1   167923 168005
+ Infectivity:I(Exposure_survival^3)             1   167923 168005
+ Fecundity:Exposure_survival                    1   167923 168005
+ Exposure_survival:Incidence                    1   167923 168005
+ I(Infectivity^2):I(Exposure_survival^3)        1   167923 168005
+ I(Fecundity^3):I(Exposure_survival^3)          1   167923 168005
+ I(Fecundity^3):Exposure_survival               1   167923 168005
+ I(Infectivity^3):I(Exposure_survival^3)        1   167923 168005
+ I(Fecundity^2):Exposure_survival               1   167923 168005
+ I(Fecundity^3):I(Exposure_survival^2)          1   167923 168005
+ Exposure_survival:I(Exposure_survival^3)       1   167923 168005
+ I(Exposure_survival^2):I(Exposure_survival^3)  1   167923 168005
+ I(Fecundity^2):I(Exposure_survival^2)          1   167923 168005
+ I(Fecundity^2):I(Exposure_survival^3)          1   167923 168005
+ Fecundity:I(Exposure_survival^2)               1   167923 168005
+ Population:Exposure_survival                   1   167923 168005
+ Fecundity:I(Fecundity^3)                       1   167923 168005
+ I(Fecundity^2):I(Fecundity^3)                  1   167923 168005
+ Fecundity:I(Exposure_survival^3)               1   167923 168005
- I(Population^3):I(Infectivity^3)               1   167932 168010
- I(Population^3):Initial_immunity               1   167977 168055
- I(Initial_immunity^3):Incidence                1   167986 168064
- I(Population^2):Initial_immunity               1   167991 168069
- I(Population^2):Infectivity                    1   167991 168069
- I(Infectivity^3):In_migration                  1   167997 168075
- I(Population^2):I(Infectivity^2)               1   168024 168102
- I(Population^3):I(Infectivity^2)               1   168040 168118
- Infectivity:Initial_immunity                   1   168050 168128
- Population:Initial_immunity                    1   168071 168149
- Infectivity:I(Initial_immunity^2)              1   168256 168334
- Population:Infectivity                         1   168301 168379
- I(Infectivity^2):Initial_immunity              1   168314 168392
- I(Population^2):I(Population^3)                1   168374 168452
- Fecundity:I(Initial_immunity^3)                1   168630 168708
- I(Population^3):Incidence                      1   169063 169141
- I(Population^3):I(Incidence^2)                 1   169096 169174
- I(Population^2):I(Incidence^2)                 1   169258 169336
- Population:Incidence                           1   170257 170335

Step:  AIC=167966.5
Observed ~ Population + I(Population^2) + I(Population^3) + Fecundity + 
    I(Fecundity^2) + I(Fecundity^3) + Infectivity + I(Infectivity^2) + 
    I(Infectivity^3) + Exposure_survival + I(Exposure_survival^2) + 
    I(Exposure_survival^3) + Initial_immunity + I(Initial_immunity^2) + 
    I(Initial_immunity^3) + Incidence + I(Incidence^2) + In_migration + 
    I(In_migration^2) + I(In_migration^3) + I(Infectivity^2):Initial_immunity + 
    Population:Incidence + I(Population^2):I(Incidence^2) + Fecundity:I(Initial_immunity^3) + 
    I(Population^2):I(Population^3) + Population:Infectivity + 
    Population:Initial_immunity + Infectivity:I(Initial_immunity^2) + 
    I(Population^2):I(Infectivity^2) + I(Population^3):I(Incidence^2) + 
    I(Population^3):Incidence + I(Population^2):Initial_immunity + 
    Infectivity:Initial_immunity + I(Infectivity^3):In_migration + 
    I(Initial_immunity^3):Incidence + I(Population^3):I(Infectivity^3) + 
    I(Population^3):I(Infectivity^2) + I(Population^2):Infectivity + 
    I(Population^3):Initial_immunity + I(Initial_immunity^3):I(Incidence^2)

                                                Df Deviance    AIC
+ Incidence:In_migration                         1   167847 167931
+ I(Incidence^2):In_migration                    1   167851 167935
+ Incidence:I(In_migration^2)                    1   167853 167937
+ I(Incidence^2):I(In_migration^2)               1   167857 167941
+ Incidence:I(In_migration^3)                    1   167858 167942
+ I(Incidence^2):I(In_migration^3)               1   167862 167946
+ I(Infectivity^3):Initial_immunity              1   167863 167947
+ I(Population^2):In_migration                   1   167870 167954
+ Population:In_migration                        1   167870 167954
+ I(Population^3):In_migration                   1   167870 167954
+ Infectivity:Incidence                          1   167872 167956
+ Population:I(Infectivity^2)                    1   167875 167959
+ I(Population^3):Infectivity                    1   167876 167960
+ I(Population^2):I(In_migration^2)              1   167876 167960
+ I(Population^3):I(In_migration^2)              1   167876 167960
+ Initial_immunity:Incidence                     1   167876 167960
+ Initial_immunity:I(Incidence^2)                1   167876 167960
+ Infectivity:I(Incidence^2)                     1   167877 167961
+ Population:I(In_migration^2)                   1   167877 167961
+ I(Infectivity^2):Incidence                     1   167877 167961
+ Population:I(Infectivity^3)                    1   167878 167962
+ I(Population^2):Incidence                      1   167878 167962
+ I(Fecundity^2):Initial_immunity                1   167878 167962
+ Fecundity:I(Initial_immunity^2)                1   167878 167962
+ Fecundity:Initial_immunity                     1   167879 167963
+ I(Fecundity^3):Initial_immunity                1   167879 167963
+ I(Population^2):I(In_migration^3)              1   167879 167963
+ I(Infectivity^3):I(Initial_immunity^3)         1   167879 167963
+ I(Population^3):I(In_migration^3)              1   167879 167963
+ I(Population^3):I(Fecundity^3)                 1   167879 167963
+ I(Population^3):I(Fecundity^2)                 1   167879 167963
+ I(Infectivity^3):I(Initial_immunity^2)         1   167879 167963
+ Fecundity:Infectivity                          1   167879 167963
+ Infectivity:In_migration                       1   167879 167963
+ I(Infectivity^2):In_migration                  1   167879 167963
+ I(Population^3):Fecundity                      1   167879 167963
+ Population:I(In_migration^3)                   1   167879 167963
+ I(Population^2):I(Infectivity^3)               1   167880 167964
+ I(Fecundity^2):I(Initial_immunity^2)           1   167880 167964
+ I(Population^2):I(Fecundity^3)                 1   167880 167964
+ I(Population^2):I(Fecundity^2)                 1   167880 167964
+ I(Infectivity^2):I(Incidence^2)                1   167880 167964
+ I(Infectivity^3):Incidence                     1   167880 167964
+ I(Fecundity^2):Infectivity                     1   167880 167964
+ I(Population^2):Fecundity                      1   167880 167964
+ Fecundity:I(Infectivity^2)                     1   167880 167964
- I(Fecundity^3)                                 1   167885 167965
+ I(Infectivity^2):I(Initial_immunity^3)         1   167881 167965
- I(Fecundity^2)                                 1   167885 167965
- I(In_migration^2)                              1   167885 167965
- Exposure_survival                              1   167885 167965
+ I(Infectivity^2):I(Initial_immunity^2)         1   167881 167965
+ I(Fecundity^3):In_migration                    1   167881 167965
+ I(Fecundity^2):In_migration                    1   167881 167965
+ I(Initial_immunity^3):I(In_migration^2)        1   167881 167965
+ I(Fecundity^3):Infectivity                     1   167881 167965
+ Fecundity:In_migration                         1   167881 167965
+ Fecundity:I(Infectivity^3)                     1   167881 167965
+ I(Initial_immunity^3):In_migration             1   167881 167965
+ I(Fecundity^2):I(Infectivity^2)                1   167881 167965
+ I(Initial_immunity^3):I(In_migration^3)        1   167882 167966
- I(In_migration^3)                              1   167886 167966
- I(Exposure_survival^2)                         1   167886 167966
- I(Exposure_survival^3)                         1   167886 167966
+ I(Infectivity^3):I(Incidence^2)                1   167882 167966
+ Initial_immunity:In_migration                  1   167882 167966
+ I(Fecundity^3):I(Initial_immunity^2)           1   167882 167966
+ I(Population^2):I(Initial_immunity^2)          1   167882 167966
+ I(Population^3):I(Initial_immunity^2)          1   167882 167966
+ I(Fecundity^2):I(Infectivity^3)                1   167882 167966
+ Infectivity:I(In_migration^2)                  1   167882 167966
+ I(Fecundity^3):I(Infectivity^2)                1   167882 167966
<none>                                               167885 167967
+ I(Infectivity^2):I(Infectivity^3)              1   167883 167967
+ Infectivity:I(Infectivity^3)                   1   167883 167967
+ Population:I(Fecundity^3)                      1   167883 167967
+ I(Fecundity^2):I(In_migration^2)               1   167883 167967
+ I(Fecundity^3):I(In_migration^2)               1   167883 167967
+ Exposure_survival:I(Initial_immunity^3)        1   167883 167967
+ Population:I(Fecundity^2)                      1   167883 167967
+ Fecundity:I(In_migration^2)                    1   167883 167967
+ I(Initial_immunity^2):I(Incidence^2)           1   167883 167967
+ Population:I(Initial_immunity^2)               1   167883 167967
+ I(Population^3):I(Exposure_survival^3)         1   167883 167967
+ Exposure_survival:I(Initial_immunity^2)        1   167883 167967
+ Infectivity:I(In_migration^3)                  1   167883 167967
+ I(Exposure_survival^2):I(Initial_immunity^3)   1   167883 167967
+ I(Initial_immunity^2):Incidence                1   167883 167967
+ Infectivity:I(Initial_immunity^3)              1   167883 167967
+ I(Infectivity^2):I(In_migration^2)             1   167883 167967
+ I(Exposure_survival^2):I(Initial_immunity^2)   1   167883 167967
+ Exposure_survival:In_migration                 1   167883 167967
+ Population:Fecundity                           1   167883 167967
+ I(Fecundity^3):I(Infectivity^3)                1   167883 167967
+ I(Population^2):I(Exposure_survival^3)         1   167883 167967
+ I(Infectivity^2):I(In_migration^3)             1   167883 167967
+ I(Exposure_survival^3):I(Initial_immunity^3)   1   167883 167967
+ I(Exposure_survival^2):In_migration            1   167883 167967
+ I(Exposure_survival^3):I(Initial_immunity^2)   1   167883 167967
+ I(Initial_immunity^2):I(Initial_immunity^3)    1   167883 167967
+ I(Initial_immunity^2):I(In_migration^3)        1   167883 167967
+ I(Exposure_survival^3):I(Incidence^2)          1   167883 167967
+ I(Population^3):I(Exposure_survival^2)         1   167883 167967
+ I(Fecundity^2):I(In_migration^3)               1   167883 167967
+ I(Fecundity^3):I(In_migration^3)               1   167883 167967
+ Fecundity:I(In_migration^3)                    1   167884 167968
+ I(Exposure_survival^2):Initial_immunity        1   167884 167968
+ Exposure_survival:Initial_immunity             1   167884 167968
+ I(Initial_immunity^2):I(In_migration^2)        1   167884 167968
+ Exposure_survival:I(In_migration^2)            1   167884 167968
+ I(Exposure_survival^3):In_migration            1   167884 167968
+ I(Infectivity^3):I(In_migration^3)             1   167884 167968
+ I(Exposure_survival^2):I(In_migration^2)       1   167884 167968
+ Fecundity:Incidence                            1   167884 167968
+ I(Population^2):I(Exposure_survival^2)         1   167884 167968
+ I(Exposure_survival^3):Initial_immunity        1   167884 167968
+ I(In_migration^2):I(In_migration^3)            1   167884 167968
+ In_migration:I(In_migration^3)                 1   167884 167968
+ Initial_immunity:I(In_migration^2)             1   167884 167968
+ I(Exposure_survival^2):I(In_migration^3)       1   167884 167968
+ Exposure_survival:I(In_migration^3)            1   167884 167968
+ I(Exposure_survival^2):I(Incidence^2)          1   167884 167968
+ I(Fecundity^3):I(Initial_immunity^3)           1   167884 167968
+ I(Exposure_survival^3):Incidence               1   167884 167968
+ I(Infectivity^3):I(In_migration^2)             1   167884 167968
+ Infectivity:Exposure_survival                  1   167884 167968
+ Initial_immunity:I(Initial_immunity^3)         1   167884 167968
+ I(Fecundity^2):Incidence                       1   167884 167968
+ I(Infectivity^2):Exposure_survival             1   167884 167968
+ Population:I(Exposure_survival^3)              1   167884 167968
+ I(Exposure_survival^3):I(In_migration^2)       1   167884 167968
+ I(Infectivity^3):Exposure_survival             1   167884 167968
+ I(Fecundity^2):I(Initial_immunity^3)           1   167884 167968
+ I(Initial_immunity^2):In_migration             1   167884 167968
+ I(Exposure_survival^3):I(In_migration^3)       1   167884 167968
+ I(Fecundity^3):Incidence                       1   167884 167968
+ I(Population^3):I(Initial_immunity^3)          1   167884 167968
+ I(Population^3):Exposure_survival              1   167884 167968
+ I(Exposure_survival^2):Incidence               1   167884 167968
+ Fecundity:I(Incidence^2)                       1   167884 167968
+ I(Population^2):I(Initial_immunity^3)          1   167884 167968
+ Exposure_survival:I(Incidence^2)               1   167884 167968
+ Population:I(Exposure_survival^2)              1   167884 167968
+ Initial_immunity:I(In_migration^3)             1   167884 167968
+ Infectivity:I(Exposure_survival^2)             1   167884 167968
+ I(Population^2):Exposure_survival              1   167884 167968
+ I(Fecundity^2):I(Incidence^2)                  1   167884 167968
+ I(Infectivity^2):I(Exposure_survival^2)        1   167884 167968
+ I(Infectivity^3):I(Exposure_survival^2)        1   167884 167968
+ I(Fecundity^3):I(Incidence^2)                  1   167884 167968
+ Infectivity:I(Exposure_survival^3)             1   167884 167968
+ Fecundity:Exposure_survival                    1   167884 167968
+ Exposure_survival:Incidence                    1   167884 167968
+ I(Infectivity^2):I(Exposure_survival^3)        1   167884 167968
+ I(Fecundity^3):I(Exposure_survival^3)          1   167884 167968
+ I(Fecundity^3):Exposure_survival               1   167884 167968
+ I(Infectivity^3):I(Exposure_survival^3)        1   167884 167968
+ Population:I(Initial_immunity^3)               1   167884 167968
+ I(Fecundity^2):Exposure_survival               1   167884 167968
+ I(Fecundity^3):I(Exposure_survival^2)          1   167884 167968
+ Exposure_survival:I(Exposure_survival^3)       1   167884 167968
+ I(Exposure_survival^2):I(Exposure_survival^3)  1   167884 167968
+ I(Fecundity^2):I(Exposure_survival^2)          1   167885 167969
+ Population:I(Incidence^2)                      1   167885 167969
+ I(Fecundity^2):I(Exposure_survival^3)          1   167885 167969
+ Fecundity:I(Exposure_survival^2)               1   167885 167969
+ Population:Exposure_survival                   1   167885 167969
+ I(Fecundity^2):I(Fecundity^3)                  1   167885 167969
+ Fecundity:I(Fecundity^3)                       1   167885 167969
+ Fecundity:I(Exposure_survival^3)               1   167885 167969
- I(Population^3):I(Infectivity^3)               1   167894 167974
- I(Initial_immunity^3):I(Incidence^2)           1   167923 168003
- I(Initial_immunity^3):Incidence                1   167937 168017
- I(Population^3):Initial_immunity               1   167940 168020
- I(Population^2):Initial_immunity               1   167954 168034
- I(Population^2):Infectivity                    1   167954 168034
- I(Infectivity^3):In_migration                  1   167957 168037
- I(Population^2):I(Infectivity^2)               1   167986 168066
- I(Population^3):I(Infectivity^2)               1   168004 168084
- Infectivity:Initial_immunity                   1   168012 168092
- Population:Initial_immunity                    1   168034 168114
- Infectivity:I(Initial_immunity^2)              1   168220 168300
- Population:Infectivity                         1   168266 168346
- I(Infectivity^2):Initial_immunity              1   168278 168358
- I(Population^2):I(Population^3)                1   168334 168414
- Fecundity:I(Initial_immunity^3)                1   168588 168668
- I(Population^3):Incidence                      1   168998 169078
- I(Population^3):I(Incidence^2)                 1   169076 169156
- I(Population^2):I(Incidence^2)                 1   169249 169329
- Population:Incidence                           1   170251 170331

Step:  AIC=167930.8
Observed ~ Population + I(Population^2) + I(Population^3) + Fecundity + 
    I(Fecundity^2) + I(Fecundity^3) + Infectivity + I(Infectivity^2) + 
    I(Infectivity^3) + Exposure_survival + I(Exposure_survival^2) + 
    I(Exposure_survival^3) + Initial_immunity + I(Initial_immunity^2) + 
    I(Initial_immunity^3) + Incidence + I(Incidence^2) + In_migration + 
    I(In_migration^2) + I(In_migration^3) + I(Infectivity^2):Initial_immunity + 
    Population:Incidence + I(Population^2):I(Incidence^2) + Fecundity:I(Initial_immunity^3) + 
    I(Population^2):I(Population^3) + Population:Infectivity + 
    Population:Initial_immunity + Infectivity:I(Initial_immunity^2) + 
    I(Population^2):I(Infectivity^2) + I(Population^3):I(Incidence^2) + 
    I(Population^3):Incidence + I(Population^2):Initial_immunity + 
    Infectivity:Initial_immunity + I(Infectivity^3):In_migration + 
    I(Initial_immunity^3):Incidence + I(Population^3):I(Infectivity^3) + 
    I(Population^3):I(Infectivity^2) + I(Population^2):Infectivity + 
    I(Population^3):Initial_immunity + I(Initial_immunity^3):I(Incidence^2) + 
    Incidence:In_migration

                                                Df Deviance    AIC
+ I(Infectivity^3):Initial_immunity              1   167825 167911
+ Population:In_migration                        1   167830 167916
+ I(Population^2):In_migration                   1   167830 167916
+ I(Population^3):In_migration                   1   167831 167917
+ Infectivity:Incidence                          1   167834 167920
+ I(Population^2):I(In_migration^2)              1   167837 167923
+ I(Population^3):I(In_migration^2)              1   167837 167923
+ Population:I(Infectivity^2)                    1   167838 167924
+ Population:I(In_migration^2)                   1   167838 167924
+ I(Population^3):Infectivity                    1   167838 167924
+ Initial_immunity:Incidence                     1   167838 167924
+ Initial_immunity:I(Incidence^2)                1   167838 167924
+ Infectivity:I(Incidence^2)                     1   167838 167924
+ I(Infectivity^2):Incidence                     1   167839 167925
+ Initial_immunity:In_migration                  1   167839 167925
+ Population:I(Infectivity^3)                    1   167840 167926
+ I(Population^2):Incidence                      1   167840 167926
+ I(Population^2):I(In_migration^3)              1   167840 167926
+ I(Population^3):I(In_migration^3)              1   167840 167926
+ I(Fecundity^2):Initial_immunity                1   167840 167926
+ Fecundity:I(Initial_immunity^2)                1   167840 167926
+ Population:I(In_migration^3)                   1   167841 167927
+ Fecundity:Initial_immunity                     1   167841 167927
+ I(Fecundity^3):Initial_immunity                1   167841 167927
+ I(Infectivity^3):I(Initial_immunity^3)         1   167841 167927
+ I(Population^3):I(Fecundity^3)                 1   167841 167927
+ I(Population^3):I(Fecundity^2)                 1   167841 167927
+ I(Infectivity^3):I(Initial_immunity^2)         1   167841 167927
+ Fecundity:Infectivity                          1   167841 167927
+ I(Population^3):Fecundity                      1   167842 167928
+ I(Population^2):I(Infectivity^3)               1   167842 167928
+ I(Infectivity^2):I(Incidence^2)                1   167842 167928
+ I(Fecundity^2):I(Initial_immunity^2)           1   167842 167928
+ I(Infectivity^3):Incidence                     1   167842 167928
+ I(Population^2):I(Fecundity^3)                 1   167842 167928
+ I(Incidence^2):In_migration                    1   167842 167928
+ I(Population^2):I(Fecundity^2)                 1   167842 167928
+ I(Population^2):Fecundity                      1   167843 167929
+ I(Fecundity^2):Infectivity                     1   167843 167929
+ Fecundity:I(Infectivity^2)                     1   167843 167929
+ Initial_immunity:I(In_migration^2)             1   167843 167929
- I(Fecundity^3)                                 1   167847 167929
+ I(Infectivity^2):I(Initial_immunity^3)         1   167843 167929
- I(Fecundity^2)                                 1   167847 167929
+ I(Incidence^2):I(In_migration^2)               1   167843 167929
- I(In_migration^2)                              1   167847 167929
- Exposure_survival                              1   167847 167929
+ I(Infectivity^2):I(Initial_immunity^2)         1   167843 167929
+ I(Fecundity^3):In_migration                    1   167843 167929
+ I(Fecundity^2):In_migration                    1   167843 167929
+ Fecundity:In_migration                         1   167844 167930
+ I(Fecundity^3):Infectivity                     1   167844 167930
+ Fecundity:I(Infectivity^3)                     1   167844 167930
+ I(Fecundity^2):I(Infectivity^2)                1   167844 167930
- I(In_migration^3)                              1   167848 167930
+ Infectivity:In_migration                       1   167844 167930
+ I(Infectivity^2):In_migration                  1   167844 167930
- I(Exposure_survival^2)                         1   167848 167930
+ I(Incidence^2):I(In_migration^3)               1   167844 167930
- I(Exposure_survival^3)                         1   167848 167930
+ I(Infectivity^3):I(Incidence^2)                1   167844 167930
+ Initial_immunity:I(In_migration^3)             1   167844 167930
+ I(Fecundity^3):I(Initial_immunity^2)           1   167844 167930
+ I(Population^2):I(Initial_immunity^2)          1   167845 167931
+ I(Population^3):I(Initial_immunity^2)          1   167845 167931
+ I(Fecundity^2):I(Infectivity^3)                1   167845 167931
+ I(Fecundity^3):I(Infectivity^2)                1   167845 167931
<none>                                               167847 167931
+ Infectivity:I(Infectivity^3)                   1   167845 167931
+ I(Infectivity^2):I(Infectivity^3)              1   167845 167931
+ Population:I(Fecundity^3)                      1   167845 167931
+ I(Fecundity^2):I(In_migration^2)               1   167845 167931
+ I(Fecundity^3):I(In_migration^2)               1   167845 167931
+ Exposure_survival:I(Initial_immunity^3)        1   167845 167931
+ I(Initial_immunity^2):I(Incidence^2)           1   167845 167931
+ Fecundity:I(In_migration^2)                    1   167845 167931
+ Population:I(Fecundity^2)                      1   167845 167931
+ I(Population^3):I(Exposure_survival^3)         1   167845 167931
+ Population:I(Initial_immunity^2)               1   167845 167931
+ Exposure_survival:I(Initial_immunity^2)        1   167845 167931
+ I(Initial_immunity^2):Incidence                1   167845 167931
+ I(Exposure_survival^2):I(Initial_immunity^3)   1   167845 167931
+ Infectivity:I(Initial_immunity^3)              1   167845 167931
+ I(Exposure_survival^2):I(Initial_immunity^2)   1   167845 167931
+ Exposure_survival:In_migration                 1   167845 167931
+ Population:Fecundity                           1   167845 167931
+ I(Fecundity^3):I(Infectivity^3)                1   167845 167931
+ I(Population^2):I(Exposure_survival^3)         1   167845 167931
+ I(Exposure_survival^3):I(Initial_immunity^3)   1   167845 167931
+ Infectivity:I(In_migration^2)                  1   167846 167932
+ I(Exposure_survival^2):In_migration            1   167846 167932
+ I(Exposure_survival^3):I(Initial_immunity^2)   1   167846 167932
+ I(Initial_immunity^2):I(Initial_immunity^3)    1   167846 167932
+ I(Exposure_survival^3):I(Incidence^2)          1   167846 167932
+ I(Fecundity^2):I(In_migration^3)               1   167846 167932
+ I(Fecundity^3):I(In_migration^3)               1   167846 167932
+ I(Population^3):I(Exposure_survival^2)         1   167846 167932
+ Incidence:I(In_migration^2)                    1   167846 167932
+ Fecundity:I(In_migration^3)                    1   167846 167932
+ I(Infectivity^2):I(In_migration^2)             1   167846 167932
+ Infectivity:I(In_migration^3)                  1   167846 167932
+ I(Infectivity^2):I(In_migration^3)             1   167846 167932
+ I(Exposure_survival^2):Initial_immunity        1   167846 167932
+ Exposure_survival:Initial_immunity             1   167846 167932
+ Exposure_survival:I(In_migration^2)            1   167846 167932
+ I(Exposure_survival^3):In_migration            1   167846 167932
+ Incidence:I(In_migration^3)                    1   167846 167932
+ I(Infectivity^3):I(In_migration^3)             1   167846 167932
+ Fecundity:Incidence                            1   167846 167932
+ I(Exposure_survival^2):I(In_migration^2)       1   167846 167932
+ I(Population^2):I(Exposure_survival^2)         1   167846 167932
+ I(Exposure_survival^3):Initial_immunity        1   167846 167932
+ In_migration:I(In_migration^3)                 1   167846 167932
+ I(In_migration^2):I(In_migration^3)            1   167846 167932
+ I(Exposure_survival^2):I(In_migration^3)       1   167846 167932
+ Exposure_survival:I(In_migration^3)            1   167846 167932
+ I(Exposure_survival^2):I(Incidence^2)          1   167846 167932
+ I(Fecundity^3):I(Initial_immunity^3)           1   167846 167932
+ I(Exposure_survival^3):Incidence               1   167846 167932
+ I(Infectivity^3):I(In_migration^2)             1   167846 167932
+ I(Fecundity^2):Incidence                       1   167846 167932
+ Infectivity:Exposure_survival                  1   167846 167932
+ Initial_immunity:I(Initial_immunity^3)         1   167846 167932
+ I(Infectivity^2):Exposure_survival             1   167846 167932
+ Population:I(Exposure_survival^3)              1   167846 167932
+ I(Exposure_survival^3):I(In_migration^2)       1   167846 167932
+ I(Infectivity^3):Exposure_survival             1   167846 167932
+ I(Fecundity^2):I(Initial_immunity^3)           1   167846 167932
+ I(Initial_immunity^3):I(In_migration^3)        1   167846 167932
+ I(Exposure_survival^3):I(In_migration^3)       1   167846 167932
+ I(Initial_immunity^3):I(In_migration^2)        1   167846 167932
+ I(Fecundity^3):Incidence                       1   167846 167932
+ I(Population^3):I(Initial_immunity^3)          1   167846 167932
+ Fecundity:I(Incidence^2)                       1   167846 167932
+ I(Initial_immunity^3):In_migration             1   167846 167932
+ I(Population^3):Exposure_survival              1   167846 167932
+ I(Exposure_survival^2):Incidence               1   167846 167932
+ I(Population^2):I(Initial_immunity^3)          1   167846 167932
+ Exposure_survival:I(Incidence^2)               1   167846 167932
+ Population:I(Exposure_survival^2)              1   167846 167932
+ I(Initial_immunity^2):In_migration             1   167846 167932
+ Infectivity:I(Exposure_survival^2)             1   167847 167933
+ I(Fecundity^2):I(Incidence^2)                  1   167847 167933
+ I(Population^2):Exposure_survival              1   167847 167933
+ I(Infectivity^2):I(Exposure_survival^2)        1   167847 167933
+ I(Infectivity^3):I(Exposure_survival^2)        1   167847 167933
+ I(Fecundity^3):I(Incidence^2)                  1   167847 167933
+ Infectivity:I(Exposure_survival^3)             1   167847 167933
+ Fecundity:Exposure_survival                    1   167847 167933
+ Exposure_survival:Incidence                    1   167847 167933
+ I(Infectivity^2):I(Exposure_survival^3)        1   167847 167933
+ I(Fecundity^3):I(Exposure_survival^3)          1   167847 167933
+ I(Fecundity^3):Exposure_survival               1   167847 167933
+ I(Fecundity^2):Exposure_survival               1   167847 167933
+ I(Infectivity^3):I(Exposure_survival^3)        1   167847 167933
+ I(Fecundity^3):I(Exposure_survival^2)          1   167847 167933
+ Population:I(Initial_immunity^3)               1   167847 167933
+ I(Exposure_survival^2):I(Exposure_survival^3)  1   167847 167933
+ Exposure_survival:I(Exposure_survival^3)       1   167847 167933
+ I(Initial_immunity^2):I(In_migration^2)        1   167847 167933
+ I(Fecundity^2):I(Exposure_survival^2)          1   167847 167933
+ I(Fecundity^2):I(Exposure_survival^3)          1   167847 167933
+ Fecundity:I(Exposure_survival^2)               1   167847 167933
+ Population:Exposure_survival                   1   167847 167933
+ Population:I(Incidence^2)                      1   167847 167933
+ I(Fecundity^2):I(Fecundity^3)                  1   167847 167933
+ Fecundity:I(Fecundity^3)                       1   167847 167933
+ Fecundity:I(Exposure_survival^3)               1   167847 167933
+ I(Initial_immunity^2):I(In_migration^3)        1   167847 167933
- I(Population^3):I(Infectivity^3)               1   167856 167938
- Incidence:In_migration                         1   167885 167967
- I(Initial_immunity^3):I(Incidence^2)           1   167886 167968
- I(Initial_immunity^3):Incidence                1   167900 167982
- I(Population^3):Initial_immunity               1   167903 167985
- I(Population^2):Initial_immunity               1   167916 167998
- I(Population^2):Infectivity                    1   167916 167998
- I(Infectivity^3):In_migration                  1   167931 168013
- I(Population^2):I(Infectivity^2)               1   167948 168030
- I(Population^3):I(Infectivity^2)               1   167967 168049
- Infectivity:Initial_immunity                   1   167974 168056
- Population:Initial_immunity                    1   167996 168078
- Infectivity:I(Initial_immunity^2)              1   168183 168265
- Population:Infectivity                         1   168229 168311
- I(Infectivity^2):Initial_immunity              1   168240 168322
- I(Population^2):I(Population^3)                1   168297 168379
- Fecundity:I(Initial_immunity^3)                1   168551 168633
- I(Population^3):Incidence                      1   168967 169049
- I(Population^3):I(Incidence^2)                 1   169044 169126
- I(Population^2):I(Incidence^2)                 1   169217 169299
- Population:Incidence                           1   170225 170307

Step:  AIC=167911.3
Observed ~ Population + I(Population^2) + I(Population^3) + Fecundity + 
    I(Fecundity^2) + I(Fecundity^3) + Infectivity + I(Infectivity^2) + 
    I(Infectivity^3) + Exposure_survival + I(Exposure_survival^2) + 
    I(Exposure_survival^3) + Initial_immunity + I(Initial_immunity^2) + 
    I(Initial_immunity^3) + Incidence + I(Incidence^2) + In_migration + 
    I(In_migration^2) + I(In_migration^3) + I(Infectivity^2):Initial_immunity + 
    Population:Incidence + I(Population^2):I(Incidence^2) + Fecundity:I(Initial_immunity^3) + 
    I(Population^2):I(Population^3) + Population:Infectivity + 
    Population:Initial_immunity + Infectivity:I(Initial_immunity^2) + 
    I(Population^2):I(Infectivity^2) + I(Population^3):I(Incidence^2) + 
    I(Population^3):Incidence + I(Population^2):Initial_immunity + 
    Infectivity:Initial_immunity + I(Infectivity^3):In_migration + 
    I(Initial_immunity^3):Incidence + I(Population^3):I(Infectivity^3) + 
    I(Population^3):I(Infectivity^2) + I(Population^2):Infectivity + 
    I(Population^3):Initial_immunity + I(Initial_immunity^3):I(Incidence^2) + 
    Incidence:In_migration + I(Infectivity^3):Initial_immunity

                                                Df Deviance    AIC
+ Population:In_migration                        1   167809 167897
+ I(Population^2):In_migration                   1   167809 167897
+ I(Population^3):In_migration                   1   167809 167897
+ I(Infectivity^2):I(Infectivity^3)              1   167812 167900
+ Infectivity:I(Infectivity^3)                   1   167812 167900
+ Population:I(Infectivity^2)                    1   167813 167901
+ I(Population^3):Infectivity                    1   167814 167902
+ Infectivity:Incidence                          1   167815 167903
+ I(Population^2):I(In_migration^2)              1   167815 167903
+ I(Population^3):I(In_migration^2)              1   167816 167904
+ Population:I(Infectivity^3)                    1   167816 167904
+ Population:I(In_migration^2)                   1   167816 167904
+ Initial_immunity:Incidence                     1   167818 167906
+ Initial_immunity:I(Incidence^2)                1   167818 167906
+ Initial_immunity:In_migration                  1   167818 167906
+ I(Population^2):Incidence                      1   167818 167906
+ I(Population^2):I(Infectivity^3)               1   167818 167906
+ I(Population^2):I(In_migration^3)              1   167819 167907
+ Infectivity:I(Incidence^2)                     1   167819 167907
+ I(Infectivity^2):Incidence                     1   167819 167907
+ I(Population^3):I(In_migration^3)              1   167819 167907
+ Fecundity:I(Initial_immunity^2)                1   167819 167907
+ I(Fecundity^2):Initial_immunity                1   167819 167907
+ Population:I(In_migration^3)                   1   167819 167907
+ Fecundity:Initial_immunity                     1   167819 167907
+ I(Fecundity^3):Initial_immunity                1   167820 167908
+ I(Population^3):I(Fecundity^3)                 1   167820 167908
+ I(Population^3):I(Fecundity^2)                 1   167820 167908
+ Fecundity:Infectivity                          1   167820 167908
+ I(Population^3):Fecundity                      1   167820 167908
+ I(Fecundity^2):I(Initial_immunity^2)           1   167820 167908
+ I(Population^2):I(Fecundity^3)                 1   167820 167908
+ I(Population^2):I(Fecundity^2)                 1   167821 167909
+ I(Incidence^2):In_migration                    1   167821 167909
+ I(Population^2):Fecundity                      1   167821 167909
+ I(Fecundity^2):Infectivity                     1   167821 167909
+ Fecundity:I(Infectivity^2)                     1   167821 167909
- I(Fecundity^3)                                 1   167825 167909
+ Initial_immunity:I(In_migration^2)             1   167821 167909
- I(Fecundity^2)                                 1   167825 167909
+ I(Infectivity^3):Incidence                     1   167821 167909
+ I(Infectivity^2):I(Incidence^2)                1   167821 167909
+ I(Incidence^2):I(In_migration^2)               1   167822 167910
- I(In_migration^2)                              1   167826 167910
- Exposure_survival                              1   167826 167910
+ I(Fecundity^3):In_migration                    1   167822 167910
+ I(Fecundity^2):In_migration                    1   167822 167910
+ Fecundity:In_migration                         1   167822 167910
+ I(Fecundity^3):Infectivity                     1   167822 167910
+ Fecundity:I(Infectivity^3)                     1   167822 167910
+ Infectivity:In_migration                       1   167822 167910
+ I(Fecundity^2):I(Infectivity^2)                1   167822 167910
+ I(Infectivity^2):In_migration                  1   167822 167910
- I(In_migration^3)                              1   167826 167910
- I(Exposure_survival^2)                         1   167826 167910
+ I(Incidence^2):I(In_migration^3)               1   167823 167911
- I(Exposure_survival^3)                         1   167827 167911
+ Initial_immunity:I(In_migration^3)             1   167823 167911
+ I(Fecundity^3):I(Initial_immunity^2)           1   167823 167911
+ I(Fecundity^2):I(Infectivity^3)                1   167823 167911
+ I(Fecundity^3):I(Infectivity^2)                1   167823 167911
<none>                                               167825 167911
+ I(Population^2):I(Initial_immunity^2)          1   167823 167911
+ I(Population^3):I(Initial_immunity^2)          1   167823 167911
+ I(Infectivity^3):I(Incidence^2)                1   167823 167911
+ Population:I(Fecundity^3)                      1   167823 167911
+ I(Fecundity^2):I(In_migration^2)               1   167823 167911
+ I(Fecundity^3):I(In_migration^2)               1   167823 167911
+ Exposure_survival:I(Initial_immunity^3)        1   167824 167912
+ Fecundity:I(In_migration^2)                    1   167824 167912
+ Population:I(Fecundity^2)                      1   167824 167912
+ I(Population^3):I(Exposure_survival^3)         1   167824 167912
+ Exposure_survival:I(Initial_immunity^2)        1   167824 167912
+ I(Initial_immunity^2):I(Incidence^2)           1   167824 167912
+ I(Exposure_survival^2):I(Initial_immunity^3)   1   167824 167912
+ Population:I(Initial_immunity^2)               1   167824 167912
+ I(Exposure_survival^2):I(Initial_immunity^2)   1   167824 167912
+ Exposure_survival:In_migration                 1   167824 167912
+ Population:Fecundity                           1   167824 167912
+ I(Initial_immunity^2):Incidence                1   167824 167912
+ I(Population^2):I(Exposure_survival^3)         1   167824 167912
+ I(Fecundity^3):I(Infectivity^3)                1   167824 167912
+ I(Exposure_survival^3):I(Initial_immunity^3)   1   167824 167912
+ Infectivity:I(In_migration^2)                  1   167824 167912
+ I(Exposure_survival^2):In_migration            1   167824 167912
+ I(Exposure_survival^3):I(Initial_immunity^2)   1   167824 167912
+ I(Exposure_survival^3):I(Incidence^2)          1   167824 167912
+ I(Population^3):I(Exposure_survival^2)         1   167824 167912
+ I(Fecundity^2):I(In_migration^3)               1   167824 167912
+ I(Fecundity^3):I(In_migration^3)               1   167824 167912
+ I(Infectivity^3):I(Initial_immunity^3)         1   167824 167912
+ Incidence:I(In_migration^2)                    1   167824 167912
+ I(Initial_immunity^2):I(Initial_immunity^3)    1   167824 167912
+ Fecundity:I(In_migration^3)                    1   167824 167912
+ I(Infectivity^2):I(In_migration^2)             1   167824 167912
+ Infectivity:I(In_migration^3)                  1   167824 167912
+ I(Infectivity^2):I(In_migration^3)             1   167824 167912
+ I(Exposure_survival^2):Initial_immunity        1   167824 167912
+ Exposure_survival:Initial_immunity             1   167824 167912
+ Exposure_survival:I(In_migration^2)            1   167824 167912
+ Fecundity:Incidence                            1   167824 167912
+ I(Exposure_survival^3):In_migration            1   167824 167912
+ Incidence:I(In_migration^3)                    1   167824 167912
+ I(Exposure_survival^2):I(In_migration^2)       1   167824 167912
+ I(Infectivity^3):I(In_migration^3)             1   167824 167912
+ I(Population^2):I(Exposure_survival^2)         1   167824 167912
+ I(Exposure_survival^3):Initial_immunity        1   167824 167912
+ In_migration:I(In_migration^3)                 1   167824 167912
+ I(In_migration^2):I(In_migration^3)            1   167824 167912
+ I(Exposure_survival^2):I(In_migration^3)       1   167825 167913
+ Exposure_survival:I(In_migration^3)            1   167825 167913
+ I(Exposure_survival^2):I(Incidence^2)          1   167825 167913
+ I(Fecundity^3):I(Initial_immunity^3)           1   167825 167913
+ I(Infectivity^2):I(Initial_immunity^3)         1   167825 167913
+ I(Fecundity^2):Incidence                       1   167825 167913
+ I(Exposure_survival^3):Incidence               1   167825 167913
+ Infectivity:Exposure_survival                  1   167825 167913
+ I(Infectivity^3):I(In_migration^2)             1   167825 167913
+ I(Infectivity^2):Exposure_survival             1   167825 167913
+ Population:I(Exposure_survival^3)              1   167825 167913
+ I(Infectivity^2):I(Initial_immunity^2)         1   167825 167913
+ I(Exposure_survival^3):I(In_migration^2)       1   167825 167913
+ I(Infectivity^3):Exposure_survival             1   167825 167913
+ I(Initial_immunity^3):I(In_migration^3)        1   167825 167913
+ I(Fecundity^2):I(Initial_immunity^3)           1   167825 167913
+ I(Initial_immunity^3):I(In_migration^2)        1   167825 167913
+ I(Exposure_survival^3):I(In_migration^3)       1   167825 167913
+ I(Fecundity^3):Incidence                       1   167825 167913
+ Initial_immunity:I(Initial_immunity^3)         1   167825 167913
+ I(Initial_immunity^3):In_migration             1   167825 167913
+ Fecundity:I(Incidence^2)                       1   167825 167913
+ I(Population^3):I(Initial_immunity^3)          1   167825 167913
+ I(Infectivity^3):I(Initial_immunity^2)         1   167825 167913
+ I(Population^3):Exposure_survival              1   167825 167913
+ I(Exposure_survival^2):Incidence               1   167825 167913
+ I(Population^2):I(Initial_immunity^3)          1   167825 167913
+ Exposure_survival:I(Incidence^2)               1   167825 167913
+ Population:I(Exposure_survival^2)              1   167825 167913
+ I(Fecundity^2):I(Incidence^2)                  1   167825 167913
+ Infectivity:I(Exposure_survival^2)             1   167825 167913
+ I(Initial_immunity^2):In_migration             1   167825 167913
+ I(Population^2):Exposure_survival              1   167825 167913
+ I(Infectivity^2):I(Exposure_survival^2)        1   167825 167913
+ I(Infectivity^3):I(Exposure_survival^2)        1   167825 167913
+ I(Fecundity^3):I(Incidence^2)                  1   167825 167913
+ Infectivity:I(Exposure_survival^3)             1   167825 167913
+ Fecundity:Exposure_survival                    1   167825 167913
+ Exposure_survival:Incidence                    1   167825 167913
+ I(Infectivity^2):I(Exposure_survival^3)        1   167825 167913
+ I(Fecundity^3):I(Exposure_survival^3)          1   167825 167913
+ I(Fecundity^3):Exposure_survival               1   167825 167913
+ I(Infectivity^3):I(Exposure_survival^3)        1   167825 167913
+ I(Fecundity^2):Exposure_survival               1   167825 167913
+ I(Fecundity^3):I(Exposure_survival^2)          1   167825 167913
+ Population:I(Initial_immunity^3)               1   167825 167913
+ Exposure_survival:I(Exposure_survival^3)       1   167825 167913
+ I(Exposure_survival^2):I(Exposure_survival^3)  1   167825 167913
+ I(Fecundity^2):I(Exposure_survival^2)          1   167825 167913
+ I(Initial_immunity^2):I(In_migration^2)        1   167825 167913
+ I(Fecundity^2):I(Exposure_survival^3)          1   167825 167913
+ Infectivity:I(Initial_immunity^3)              1   167825 167913
+ Fecundity:I(Exposure_survival^2)               1   167825 167913
+ Population:Exposure_survival                   1   167825 167913
+ Population:I(Incidence^2)                      1   167825 167913
+ I(Fecundity^2):I(Fecundity^3)                  1   167825 167913
+ Fecundity:I(Fecundity^3)                       1   167825 167913
+ I(Initial_immunity^2):I(In_migration^3)        1   167825 167913
+ Fecundity:I(Exposure_survival^3)               1   167825 167913
- I(Population^3):I(Infectivity^3)               1   167834 167918
- I(Infectivity^3):Initial_immunity              1   167847 167931
- Incidence:In_migration                         1   167863 167947
- I(Initial_immunity^3):I(Incidence^2)           1   167864 167948
- I(Infectivity^2):Initial_immunity              1   167869 167953
- Infectivity:Initial_immunity                   1   167872 167956
- I(Initial_immunity^3):Incidence                1   167878 167962
- I(Population^3):Initial_immunity               1   167880 167964
- I(Population^2):Initial_immunity               1   167892 167976
- I(Population^2):Infectivity                    1   167894 167978
- I(Infectivity^3):In_migration                  1   167909 167993
- I(Population^2):I(Infectivity^2)               1   167922 168006
- I(Population^3):I(Infectivity^2)               1   167942 168026
- Population:Initial_immunity                    1   167971 168055
- Infectivity:I(Initial_immunity^2)              1   168151 168235
- Population:Infectivity                         1   168198 168282
- I(Population^2):I(Population^3)                1   168276 168360
- Fecundity:I(Initial_immunity^3)                1   168532 168616
- I(Population^3):Incidence                      1   168943 169027
- I(Population^3):I(Incidence^2)                 1   169017 169101
- I(Population^2):I(Incidence^2)                 1   169189 169273
- Population:Incidence                           1   170198 170282

Step:  AIC=167896.5
Observed ~ Population + I(Population^2) + I(Population^3) + Fecundity + 
    I(Fecundity^2) + I(Fecundity^3) + Infectivity + I(Infectivity^2) + 
    I(Infectivity^3) + Exposure_survival + I(Exposure_survival^2) + 
    I(Exposure_survival^3) + Initial_immunity + I(Initial_immunity^2) + 
    I(Initial_immunity^3) + Incidence + I(Incidence^2) + In_migration + 
    I(In_migration^2) + I(In_migration^3) + I(Infectivity^2):Initial_immunity + 
    Population:Incidence + I(Population^2):I(Incidence^2) + Fecundity:I(Initial_immunity^3) + 
    I(Population^2):I(Population^3) + Population:Infectivity + 
    Population:Initial_immunity + Infectivity:I(Initial_immunity^2) + 
    I(Population^2):I(Infectivity^2) + I(Population^3):I(Incidence^2) + 
    I(Population^3):Incidence + I(Population^2):Initial_immunity + 
    Infectivity:Initial_immunity + I(Infectivity^3):In_migration + 
    I(Initial_immunity^3):Incidence + I(Population^3):I(Infectivity^3) + 
    I(Population^3):I(Infectivity^2) + I(Population^2):Infectivity + 
    I(Population^3):Initial_immunity + I(Initial_immunity^3):I(Incidence^2) + 
    Incidence:In_migration + I(Infectivity^3):Initial_immunity + 
    Population:In_migration

                                                Df Deviance    AIC
+ Initial_immunity:In_migration                  1   167783 167873
+ Initial_immunity:I(In_migration^2)             1   167792 167882
+ Infectivity:I(Infectivity^3)                   1   167796 167886
+ I(Infectivity^2):I(Infectivity^3)              1   167796 167886
+ Population:I(Infectivity^2)                    1   167797 167887
+ Initial_immunity:I(In_migration^3)             1   167797 167887
+ I(Population^3):Infectivity                    1   167797 167887
+ Infectivity:Incidence                          1   167798 167888
+ Population:I(Infectivity^3)                    1   167799 167889
+ Population:I(In_migration^2)                   1   167799 167889
+ Initial_immunity:Incidence                     1   167801 167891
+ Initial_immunity:I(Incidence^2)                1   167801 167891
+ Population:I(In_migration^3)                   1   167801 167891
+ I(Initial_immunity^2):In_migration             1   167802 167892
+ I(Population^2):Incidence                      1   167802 167892
+ I(Population^2):I(Infectivity^3)               1   167802 167892
+ Infectivity:I(Incidence^2)                     1   167802 167892
+ I(Infectivity^2):Incidence                     1   167802 167892
+ I(Fecundity^2):Initial_immunity                1   167802 167892
+ Fecundity:I(Initial_immunity^2)                1   167802 167892
+ I(Population^3):I(Fecundity^3)                 1   167803 167893
+ I(Population^3):I(Fecundity^2)                 1   167803 167893
+ Fecundity:Initial_immunity                     1   167803 167893
+ I(Fecundity^3):Initial_immunity                1   167803 167893
+ I(Population^3):Fecundity                      1   167803 167893
+ Fecundity:Infectivity                          1   167803 167893
+ I(Incidence^2):In_migration                    1   167804 167894
+ I(Population^2):I(Fecundity^3)                 1   167804 167894
+ I(Population^2):I(Fecundity^2)                 1   167804 167894
+ I(Fecundity^2):I(Initial_immunity^2)           1   167804 167894
+ I(Population^2):I(In_migration^3)              1   167804 167894
+ I(Initial_immunity^2):I(In_migration^2)        1   167804 167894
+ I(Population^2):Fecundity                      1   167804 167894
+ I(Fecundity^2):Infectivity                     1   167804 167894
+ Fecundity:I(Infectivity^2)                     1   167805 167895
- I(Fecundity^3)                                 1   167809 167895
- I(Fecundity^2)                                 1   167809 167895
+ I(Infectivity^3):Incidence                     1   167805 167895
+ I(Population^2):I(In_migration^2)              1   167805 167895
+ I(Population^3):I(In_migration^3)              1   167805 167895
+ I(Infectivity^2):I(Incidence^2)                1   167805 167895
+ I(Incidence^2):I(In_migration^2)               1   167805 167895
- I(In_migration^2)                              1   167809 167895
- Exposure_survival                              1   167809 167895
+ I(Fecundity^3):In_migration                    1   167805 167895
+ I(Fecundity^2):In_migration                    1   167805 167895
+ Fecundity:In_migration                         1   167805 167895
+ I(Initial_immunity^2):I(In_migration^3)        1   167805 167895
+ I(Fecundity^3):Infectivity                     1   167806 167896
+ Fecundity:I(Infectivity^3)                     1   167806 167896
+ I(Fecundity^2):I(Infectivity^2)                1   167806 167896
- I(In_migration^3)                              1   167810 167896
- I(Exposure_survival^2)                         1   167810 167896
+ I(Population^3):I(In_migration^2)              1   167806 167896
+ I(Incidence^2):I(In_migration^3)               1   167806 167896
- I(Exposure_survival^3)                         1   167810 167896
+ I(Fecundity^3):I(Initial_immunity^2)           1   167806 167896
+ I(Population^2):I(Initial_immunity^2)          1   167806 167896
+ I(Population^3):I(Initial_immunity^2)          1   167806 167896
+ I(Fecundity^2):I(Infectivity^3)                1   167806 167896
+ I(Fecundity^3):I(Infectivity^2)                1   167807 167897
<none>                                               167809 167897
+ Population:I(Fecundity^3)                      1   167807 167897
+ I(Infectivity^3):I(Incidence^2)                1   167807 167897
+ I(Fecundity^2):I(In_migration^2)               1   167807 167897
+ I(Fecundity^3):I(In_migration^2)               1   167807 167897
+ Population:I(Fecundity^2)                      1   167807 167897
+ Fecundity:I(In_migration^2)                    1   167807 167897
+ Exposure_survival:I(Initial_immunity^3)        1   167807 167897
+ Population:I(Initial_immunity^2)               1   167807 167897
+ I(Population^3):I(Exposure_survival^3)         1   167807 167897
+ I(Initial_immunity^2):I(Incidence^2)           1   167807 167897
+ Exposure_survival:I(Initial_immunity^2)        1   167807 167897
+ I(Exposure_survival^2):I(Initial_immunity^3)   1   167807 167897
+ I(Initial_immunity^3):In_migration             1   167807 167897
+ I(Exposure_survival^2):I(Initial_immunity^2)   1   167807 167897
+ Population:Fecundity                           1   167807 167897
+ Exposure_survival:In_migration                 1   167807 167897
+ I(Initial_immunity^2):Incidence                1   167807 167897
+ I(Population^2):I(Exposure_survival^3)         1   167807 167897
+ I(Fecundity^3):I(Infectivity^3)                1   167807 167897
+ I(Exposure_survival^3):I(Initial_immunity^3)   1   167807 167897
+ I(Exposure_survival^2):In_migration            1   167807 167897
+ I(Exposure_survival^3):I(Initial_immunity^2)   1   167807 167897
+ I(Infectivity^2):In_migration                  1   167807 167897
+ Infectivity:In_migration                       1   167807 167897
+ I(Exposure_survival^3):I(Incidence^2)          1   167807 167897
+ I(Infectivity^3):I(Initial_immunity^3)         1   167807 167897
+ I(Fecundity^2):I(In_migration^3)               1   167807 167897
+ I(Fecundity^3):I(In_migration^3)               1   167807 167897
+ I(Population^3):I(Exposure_survival^2)         1   167807 167897
+ Fecundity:I(In_migration^3)                    1   167807 167897
+ Incidence:I(In_migration^2)                    1   167807 167897
+ I(Initial_immunity^3):I(In_migration^2)        1   167808 167898
+ I(Initial_immunity^2):I(Initial_immunity^3)    1   167808 167898
+ I(Exposure_survival^2):Initial_immunity        1   167808 167898
+ Exposure_survival:Initial_immunity             1   167808 167898
+ Exposure_survival:I(In_migration^2)            1   167808 167898
+ I(Exposure_survival^3):In_migration            1   167808 167898
+ Fecundity:Incidence                            1   167808 167898
+ Incidence:I(In_migration^3)                    1   167808 167898
+ I(Exposure_survival^2):I(In_migration^2)       1   167808 167898
+ I(Population^2):I(Exposure_survival^2)         1   167808 167898
+ I(Exposure_survival^3):Initial_immunity        1   167808 167898
+ I(In_migration^2):I(In_migration^3)            1   167808 167898
+ In_migration:I(In_migration^3)                 1   167808 167898
+ I(Infectivity^3):I(In_migration^3)             1   167808 167898
+ I(Exposure_survival^2):I(In_migration^3)       1   167808 167898
+ Exposure_survival:I(In_migration^3)            1   167808 167898
+ I(Initial_immunity^3):I(In_migration^3)        1   167808 167898
+ I(Exposure_survival^2):I(Incidence^2)          1   167808 167898
+ I(Infectivity^2):I(Initial_immunity^3)         1   167808 167898
+ I(Infectivity^2):I(In_migration^3)             1   167808 167898
+ I(Fecundity^3):I(Initial_immunity^3)           1   167808 167898
+ I(Exposure_survival^3):Incidence               1   167808 167898
+ I(Fecundity^2):Incidence                       1   167808 167898
+ Infectivity:Exposure_survival                  1   167808 167898
+ I(Infectivity^2):Exposure_survival             1   167808 167898
+ I(Infectivity^2):I(In_migration^2)             1   167808 167898
+ Population:I(Exposure_survival^3)              1   167808 167898
+ I(Infectivity^2):I(Initial_immunity^2)         1   167808 167898
+ I(Exposure_survival^3):I(In_migration^2)       1   167808 167898
+ I(Infectivity^3):Exposure_survival             1   167808 167898
+ I(Infectivity^3):I(In_migration^2)             1   167808 167898
+ I(Fecundity^2):I(Initial_immunity^3)           1   167808 167898
+ I(Population^3):I(Initial_immunity^3)          1   167808 167898
+ I(Exposure_survival^3):I(In_migration^3)       1   167808 167898
+ Infectivity:I(In_migration^3)                  1   167808 167898
+ Infectivity:I(In_migration^2)                  1   167808 167898
+ I(Fecundity^3):Incidence                       1   167808 167898
+ Initial_immunity:I(Initial_immunity^3)         1   167808 167898
+ I(Population^2):I(Initial_immunity^3)          1   167808 167898
+ Fecundity:I(Incidence^2)                       1   167808 167898
+ I(Infectivity^3):I(Initial_immunity^2)         1   167808 167898
+ I(Population^3):Exposure_survival              1   167808 167898
+ I(Exposure_survival^2):Incidence               1   167808 167898
+ Exposure_survival:I(Incidence^2)               1   167808 167898
+ Population:I(Exposure_survival^2)              1   167808 167898
+ I(Fecundity^2):I(Incidence^2)                  1   167808 167898
+ Infectivity:I(Exposure_survival^2)             1   167808 167898
+ I(Population^2):Exposure_survival              1   167808 167898
+ I(Infectivity^2):I(Exposure_survival^2)        1   167808 167898
+ I(Infectivity^3):I(Exposure_survival^2)        1   167808 167898
+ I(Population^2):In_migration                   1   167808 167898
+ I(Fecundity^3):I(Incidence^2)                  1   167808 167898
+ Population:I(Initial_immunity^3)               1   167808 167898
+ Infectivity:I(Exposure_survival^3)             1   167808 167898
+ I(Population^3):In_migration                   1   167808 167898
+ Fecundity:Exposure_survival                    1   167808 167898
+ Exposure_survival:Incidence                    1   167808 167898
+ I(Infectivity^2):I(Exposure_survival^3)        1   167808 167898
+ I(Fecundity^3):I(Exposure_survival^3)          1   167808 167898
+ I(Fecundity^3):Exposure_survival               1   167808 167898
+ I(Infectivity^3):I(Exposure_survival^3)        1   167808 167898
+ I(Fecundity^2):Exposure_survival               1   167808 167898
+ I(Fecundity^3):I(Exposure_survival^2)          1   167808 167898
+ Exposure_survival:I(Exposure_survival^3)       1   167808 167898
+ I(Exposure_survival^2):I(Exposure_survival^3)  1   167808 167898
+ I(Fecundity^2):I(Exposure_survival^2)          1   167808 167898
+ Infectivity:I(Initial_immunity^3)              1   167809 167899
+ I(Fecundity^2):I(Exposure_survival^3)          1   167809 167899
+ Fecundity:I(Exposure_survival^2)               1   167809 167899
+ Population:Exposure_survival                   1   167809 167899
+ Population:I(Incidence^2)                      1   167809 167899
+ Fecundity:I(Fecundity^3)                       1   167809 167899
+ I(Fecundity^2):I(Fecundity^3)                  1   167809 167899
+ Fecundity:I(Exposure_survival^3)               1   167809 167899
- I(Population^3):I(Infectivity^3)               1   167817 167903
- Population:In_migration                        1   167825 167911
- I(Infectivity^3):Initial_immunity              1   167830 167916
- I(Initial_immunity^3):I(Incidence^2)           1   167847 167933
- Incidence:In_migration                         1   167848 167934
- I(Infectivity^2):Initial_immunity              1   167853 167939
- Infectivity:Initial_immunity                   1   167855 167941
- I(Initial_immunity^3):Incidence                1   167861 167947
- I(Population^3):Initial_immunity               1   167862 167948
- I(Population^2):Initial_immunity               1   167875 167961
- I(Population^2):Infectivity                    1   167877 167963
- I(Infectivity^3):In_migration                  1   167904 167990
- I(Population^2):I(Infectivity^2)               1   167904 167990
- I(Population^3):I(Infectivity^2)               1   167924 168010
- Population:Initial_immunity                    1   167953 168039
- Infectivity:I(Initial_immunity^2)              1   168134 168220
- Population:Infectivity                         1   168180 168266
- I(Population^2):I(Population^3)                1   168259 168345
- Fecundity:I(Initial_immunity^3)                1   168516 168602
- I(Population^3):Incidence                      1   168924 169010
- I(Population^3):I(Incidence^2)                 1   169000 169086
- I(Population^2):I(Incidence^2)                 1   169172 169258
- Population:Incidence                           1   170181 170267

Step:  AIC=167872.7
Observed ~ Population + I(Population^2) + I(Population^3) + Fecundity + 
    I(Fecundity^2) + I(Fecundity^3) + Infectivity + I(Infectivity^2) + 
    I(Infectivity^3) + Exposure_survival + I(Exposure_survival^2) + 
    I(Exposure_survival^3) + Initial_immunity + I(Initial_immunity^2) + 
    I(Initial_immunity^3) + Incidence + I(Incidence^2) + In_migration + 
    I(In_migration^2) + I(In_migration^3) + I(Infectivity^2):Initial_immunity + 
    Population:Incidence + I(Population^2):I(Incidence^2) + Fecundity:I(Initial_immunity^3) + 
    I(Population^2):I(Population^3) + Population:Infectivity + 
    Population:Initial_immunity + Infectivity:I(Initial_immunity^2) + 
    I(Population^2):I(Infectivity^2) + I(Population^3):I(Incidence^2) + 
    I(Population^3):Incidence + I(Population^2):Initial_immunity + 
    Infectivity:Initial_immunity + I(Infectivity^3):In_migration + 
    I(Initial_immunity^3):Incidence + I(Population^3):I(Infectivity^3) + 
    I(Population^3):I(Infectivity^2) + I(Population^2):Infectivity + 
    I(Population^3):Initial_immunity + I(Initial_immunity^3):I(Incidence^2) + 
    Incidence:In_migration + I(Infectivity^3):Initial_immunity + 
    Population:In_migration + Initial_immunity:In_migration

                                                Df Deviance    AIC
+ I(Initial_immunity^2):In_migration             1   167758 167850
+ I(Initial_immunity^3):In_migration             1   167763 167855
+ I(Initial_immunity^2):I(In_migration^2)        1   167764 167856
+ I(Initial_immunity^3):I(In_migration^2)        1   167767 167859
+ I(Initial_immunity^2):I(In_migration^3)        1   167769 167861
+ Infectivity:I(Infectivity^3)                   1   167770 167862
+ I(Infectivity^2):I(Infectivity^3)              1   167770 167862
+ I(Initial_immunity^3):I(In_migration^3)        1   167770 167862
+ Population:I(Infectivity^2)                    1   167770 167862
+ I(Population^3):Infectivity                    1   167771 167863
+ Infectivity:Incidence                          1   167773 167865
+ Population:I(Infectivity^3)                    1   167773 167865
+ Population:I(In_migration^2)                   1   167774 167866
+ Initial_immunity:Incidence                     1   167775 167867
+ Initial_immunity:I(Incidence^2)                1   167775 167867
+ Population:I(In_migration^3)                   1   167776 167868
+ I(Population^2):I(Infectivity^3)               1   167776 167868
+ I(Population^2):Incidence                      1   167776 167868
+ Infectivity:I(Incidence^2)                     1   167776 167868
+ I(Infectivity^2):Incidence                     1   167776 167868
+ Fecundity:I(Initial_immunity^2)                1   167776 167868
+ I(Fecundity^2):Initial_immunity                1   167776 167868
+ I(Population^2):I(In_migration^3)              1   167776 167868
+ I(Incidence^2):In_migration                    1   167777 167869
+ I(Population^2):I(In_migration^2)              1   167777 167869
+ I(Population^3):I(Fecundity^3)                 1   167777 167869
+ I(Population^3):I(Fecundity^2)                 1   167777 167869
+ Fecundity:Initial_immunity                     1   167777 167869
+ I(Population^3):I(In_migration^3)              1   167777 167869
+ I(Fecundity^3):Initial_immunity                1   167777 167869
+ Fecundity:Infectivity                          1   167777 167869
+ I(Population^3):Fecundity                      1   167777 167869
+ I(Population^3):I(In_migration^2)              1   167778 167870
+ I(Population^2):I(Fecundity^3)                 1   167778 167870
+ I(Fecundity^2):I(Initial_immunity^2)           1   167778 167870
+ I(Population^2):I(Fecundity^2)                 1   167778 167870
+ I(Population^2):Fecundity                      1   167778 167870
+ I(Incidence^2):I(In_migration^2)               1   167778 167870
+ Initial_immunity:I(In_migration^3)             1   167778 167870
+ Initial_immunity:I(In_migration^2)             1   167779 167871
+ I(Fecundity^2):Infectivity                     1   167779 167871
+ Fecundity:I(Infectivity^2)                     1   167779 167871
- I(Fecundity^3)                                 1   167783 167871
- I(Fecundity^2)                                 1   167783 167871
+ I(Infectivity^3):Incidence                     1   167779 167871
+ I(Infectivity^2):I(Incidence^2)                1   167779 167871
- I(In_migration^2)                              1   167783 167871
- Exposure_survival                              1   167783 167871
+ I(Fecundity^3):Infectivity                     1   167780 167872
+ Fecundity:I(Infectivity^3)                     1   167780 167872
+ I(Fecundity^2):I(Infectivity^2)                1   167780 167872
- I(In_migration^3)                              1   167784 167872
+ I(Incidence^2):I(In_migration^3)               1   167780 167872
- I(Exposure_survival^2)                         1   167784 167872
- I(Exposure_survival^3)                         1   167784 167872
+ I(Fecundity^3):I(Initial_immunity^2)           1   167780 167872
+ I(Population^3):I(Initial_immunity^2)          1   167780 167872
+ I(Population^2):I(Initial_immunity^2)          1   167780 167872
+ I(Fecundity^2):I(Infectivity^3)                1   167781 167873
+ I(Fecundity^3):I(Infectivity^2)                1   167781 167873
<none>                                               167783 167873
+ Population:I(Fecundity^3)                      1   167781 167873
+ I(Fecundity^3):In_migration                    1   167781 167873
+ I(Fecundity^2):In_migration                    1   167781 167873
+ Population:I(Fecundity^2)                      1   167781 167873
+ Fecundity:In_migration                         1   167781 167873
+ I(Infectivity^3):I(Incidence^2)                1   167781 167873
+ Exposure_survival:I(Initial_immunity^3)        1   167781 167873
+ I(Population^3):I(Exposure_survival^3)         1   167781 167873
+ Population:I(Initial_immunity^2)               1   167781 167873
+ I(Initial_immunity^2):I(Incidence^2)           1   167781 167873
+ Exposure_survival:I(Initial_immunity^2)        1   167781 167873
+ I(Exposure_survival^2):I(Initial_immunity^3)   1   167781 167873
+ Population:Fecundity                           1   167781 167873
+ I(Exposure_survival^2):I(Initial_immunity^2)   1   167781 167873
+ Exposure_survival:In_migration                 1   167781 167873
+ I(Initial_immunity^2):Incidence                1   167781 167873
+ I(Fecundity^3):I(Infectivity^3)                1   167781 167873
+ I(Population^2):I(Exposure_survival^3)         1   167781 167873
+ I(Exposure_survival^3):I(Initial_immunity^3)   1   167781 167873
+ I(Exposure_survival^2):In_migration            1   167782 167874
+ I(Initial_immunity^2):I(Initial_immunity^3)    1   167782 167874
+ I(Exposure_survival^3):I(Initial_immunity^2)   1   167782 167874
+ I(Exposure_survival^3):I(Incidence^2)          1   167782 167874
+ I(Infectivity^3):I(Initial_immunity^3)         1   167782 167874
+ I(Population^3):I(Exposure_survival^2)         1   167782 167874
+ Incidence:I(In_migration^2)                    1   167782 167874
+ I(Exposure_survival^2):Initial_immunity        1   167782 167874
+ Exposure_survival:Initial_immunity             1   167782 167874
+ Exposure_survival:I(In_migration^2)            1   167782 167874
+ Fecundity:Incidence                            1   167782 167874
+ I(Exposure_survival^3):In_migration            1   167782 167874
+ I(Fecundity^3):I(In_migration^2)               1   167782 167874
+ I(Fecundity^2):I(In_migration^2)               1   167782 167874
+ Incidence:I(In_migration^3)                    1   167782 167874
+ I(Exposure_survival^2):I(In_migration^2)       1   167782 167874
+ Fecundity:I(In_migration^2)                    1   167782 167874
+ I(Population^2):I(Exposure_survival^2)         1   167782 167874
+ I(Exposure_survival^3):Initial_immunity        1   167782 167874
+ I(Infectivity^3):I(In_migration^3)             1   167782 167874
+ In_migration:I(In_migration^3)                 1   167782 167874
+ I(In_migration^2):I(In_migration^3)            1   167782 167874
+ I(Exposure_survival^2):I(In_migration^3)       1   167782 167874
+ I(Infectivity^2):I(Initial_immunity^2)         1   167782 167874
+ Exposure_survival:I(In_migration^3)            1   167782 167874
+ I(Exposure_survival^2):I(Incidence^2)          1   167782 167874
+ I(Fecundity^3):I(Initial_immunity^3)           1   167782 167874
+ I(Exposure_survival^3):Incidence               1   167782 167874
+ I(Fecundity^2):Incidence                       1   167782 167874
+ I(Infectivity^2):I(Initial_immunity^3)         1   167782 167874
+ Infectivity:Exposure_survival                  1   167782 167874
+ Population:I(Exposure_survival^3)              1   167782 167874
+ I(Infectivity^2):Exposure_survival             1   167782 167874
+ I(Infectivity^3):I(In_migration^2)             1   167782 167874
+ I(Exposure_survival^3):I(In_migration^2)       1   167782 167874
+ Initial_immunity:I(Initial_immunity^3)         1   167782 167874
+ I(Infectivity^3):Exposure_survival             1   167782 167874
+ I(Fecundity^2):I(Initial_immunity^3)           1   167782 167874
+ I(Infectivity^3):I(Initial_immunity^2)         1   167782 167874
+ I(Population^3):I(Initial_immunity^3)          1   167782 167874
+ I(Exposure_survival^3):I(In_migration^3)       1   167782 167874
+ I(Fecundity^3):Incidence                       1   167782 167874
+ I(Population^2):I(Initial_immunity^3)          1   167782 167874
+ I(Fecundity^3):I(In_migration^3)               1   167782 167874
+ I(Fecundity^2):I(In_migration^3)               1   167782 167874
+ Fecundity:I(Incidence^2)                       1   167782 167874
+ Fecundity:I(In_migration^3)                    1   167782 167874
+ I(Population^3):In_migration                   1   167782 167874
+ I(Exposure_survival^2):Incidence               1   167782 167874
+ I(Population^3):Exposure_survival              1   167782 167874
+ I(Infectivity^2):I(In_migration^3)             1   167782 167874
+ Exposure_survival:I(Incidence^2)               1   167782 167874
+ Population:I(Exposure_survival^2)              1   167782 167874
+ I(Population^2):In_migration                   1   167782 167874
+ I(Fecundity^2):I(Incidence^2)                  1   167782 167874
+ Infectivity:I(Exposure_survival^2)             1   167782 167874
+ I(Population^2):Exposure_survival              1   167782 167874
+ I(Infectivity^2):I(Exposure_survival^2)        1   167783 167875
+ I(Infectivity^2):I(In_migration^2)             1   167783 167875
+ I(Infectivity^3):I(Exposure_survival^2)        1   167783 167875
+ I(Fecundity^3):I(Incidence^2)                  1   167783 167875
+ Infectivity:I(Exposure_survival^3)             1   167783 167875
+ Population:I(Initial_immunity^3)               1   167783 167875
+ Fecundity:Exposure_survival                    1   167783 167875
+ Exposure_survival:Incidence                    1   167783 167875
+ I(Fecundity^3):I(Exposure_survival^3)          1   167783 167875
+ I(Infectivity^2):I(Exposure_survival^3)        1   167783 167875
+ I(Fecundity^3):Exposure_survival               1   167783 167875
+ I(Fecundity^2):Exposure_survival               1   167783 167875
+ I(Infectivity^3):I(Exposure_survival^3)        1   167783 167875
+ I(Fecundity^3):I(Exposure_survival^2)          1   167783 167875
+ Exposure_survival:I(Exposure_survival^3)       1   167783 167875
+ I(Exposure_survival^2):I(Exposure_survival^3)  1   167783 167875
+ Infectivity:I(In_migration^3)                  1   167783 167875
+ I(Fecundity^2):I(Exposure_survival^2)          1   167783 167875
+ I(Fecundity^2):I(Exposure_survival^3)          1   167783 167875
+ Fecundity:I(Exposure_survival^2)               1   167783 167875
+ Population:Exposure_survival                   1   167783 167875
+ Infectivity:In_migration                       1   167783 167875
+ I(Infectivity^2):In_migration                  1   167783 167875
+ Population:I(Incidence^2)                      1   167783 167875
+ Infectivity:I(In_migration^2)                  1   167783 167875
+ Fecundity:I(Fecundity^3)                       1   167783 167875
+ I(Fecundity^2):I(Fecundity^3)                  1   167783 167875
+ Infectivity:I(Initial_immunity^3)              1   167783 167875
+ Fecundity:I(Exposure_survival^3)               1   167783 167875
- I(Population^3):I(Infectivity^3)               1   167792 167880
- I(Infectivity^3):Initial_immunity              1   167804 167892
- Initial_immunity:In_migration                  1   167809 167897
- Population:In_migration                        1   167818 167906
- I(Initial_immunity^3):I(Incidence^2)           1   167821 167909
- I(Infectivity^2):Initial_immunity              1   167827 167915
- Infectivity:Initial_immunity                   1   167829 167917
- I(Initial_immunity^3):Incidence                1   167835 167923
- Incidence:In_migration                         1   167836 167924
- I(Population^3):Initial_immunity               1   167838 167926
- I(Population^2):Initial_immunity               1   167851 167939
- I(Population^2):Infectivity                    1   167852 167940
- I(Population^2):I(Infectivity^2)               1   167880 167968
- I(Population^3):I(Infectivity^2)               1   167899 167987
- I(Infectivity^3):In_migration                  1   167904 167992
- Population:Initial_immunity                    1   167930 168018
- Infectivity:I(Initial_immunity^2)              1   168111 168199
- Population:Infectivity                         1   168157 168245
- I(Population^2):I(Population^3)                1   168234 168322
- Fecundity:I(Initial_immunity^3)                1   168489 168577
- I(Population^3):Incidence                      1   168900 168988
- I(Population^3):I(Incidence^2)                 1   168975 169063
- I(Population^2):I(Incidence^2)                 1   169148 169236
- Population:Incidence                           1   170158 170246

Step:  AIC=167850.4
Observed ~ Population + I(Population^2) + I(Population^3) + Fecundity + 
    I(Fecundity^2) + I(Fecundity^3) + Infectivity + I(Infectivity^2) + 
    I(Infectivity^3) + Exposure_survival + I(Exposure_survival^2) + 
    I(Exposure_survival^3) + Initial_immunity + I(Initial_immunity^2) + 
    I(Initial_immunity^3) + Incidence + I(Incidence^2) + In_migration + 
    I(In_migration^2) + I(In_migration^3) + I(Infectivity^2):Initial_immunity + 
    Population:Incidence + I(Population^2):I(Incidence^2) + Fecundity:I(Initial_immunity^3) + 
    I(Population^2):I(Population^3) + Population:Infectivity + 
    Population:Initial_immunity + Infectivity:I(Initial_immunity^2) + 
    I(Population^2):I(Infectivity^2) + I(Population^3):I(Incidence^2) + 
    I(Population^3):Incidence + I(Population^2):Initial_immunity + 
    Infectivity:Initial_immunity + I(Infectivity^3):In_migration + 
    I(Initial_immunity^3):Incidence + I(Population^3):I(Infectivity^3) + 
    I(Population^3):I(Infectivity^2) + I(Population^2):Infectivity + 
    I(Population^3):Initial_immunity + I(Initial_immunity^3):I(Incidence^2) + 
    Incidence:In_migration + I(Infectivity^3):Initial_immunity + 
    Population:In_migration + Initial_immunity:In_migration + 
    I(Initial_immunity^2):In_migration

                                                Df Deviance    AIC
+ Infectivity:I(Infectivity^3)                   1   167746 167840
+ I(Infectivity^2):I(Infectivity^3)              1   167746 167840
+ Population:I(Infectivity^2)                    1   167746 167840
+ I(Population^3):Infectivity                    1   167747 167841
+ Infectivity:Incidence                          1   167748 167842
+ Population:I(Infectivity^3)                    1   167748 167842
+ Population:I(In_migration^2)                   1   167750 167844
+ Initial_immunity:Incidence                     1   167750 167844
+ Initial_immunity:I(Incidence^2)                1   167750 167844
+ Population:I(In_migration^3)                   1   167751 167845
+ I(Population^2):I(Infectivity^3)               1   167751 167845
+ I(Population^2):Incidence                      1   167751 167845
+ I(Population^2):I(In_migration^3)              1   167752 167846
+ Infectivity:I(Incidence^2)                     1   167752 167846
+ I(Infectivity^2):Incidence                     1   167752 167846
+ I(Population^2):I(In_migration^2)              1   167752 167846
+ Fecundity:I(Initial_immunity^2)                1   167752 167846
+ I(Fecundity^2):Initial_immunity                1   167752 167846
+ I(Incidence^2):In_migration                    1   167752 167846
+ I(Population^3):I(In_migration^3)              1   167752 167846
+ I(Population^3):I(Fecundity^3)                 1   167753 167847
+ I(Population^3):I(Fecundity^2)                 1   167753 167847
+ Fecundity:Initial_immunity                     1   167753 167847
+ I(Fecundity^3):Initial_immunity                1   167753 167847
+ I(Population^3):I(In_migration^2)              1   167753 167847
+ Fecundity:Infectivity                          1   167753 167847
+ I(Population^3):Fecundity                      1   167753 167847
+ I(Population^2):I(Fecundity^3)                 1   167753 167847
+ I(Fecundity^2):I(Initial_immunity^2)           1   167754 167848
+ I(Population^2):I(Fecundity^2)                 1   167754 167848
+ I(Incidence^2):I(In_migration^2)               1   167754 167848
+ I(Population^2):Fecundity                      1   167754 167848
+ I(Fecundity^2):Infectivity                     1   167754 167848
+ Fecundity:I(Infectivity^2)                     1   167754 167848
- I(Fecundity^3)                                 1   167758 167848
- I(Fecundity^2)                                 1   167758 167848
+ Initial_immunity:I(In_migration^3)             1   167755 167849
+ Initial_immunity:I(In_migration^2)             1   167755 167849
+ I(Infectivity^3):Incidence                     1   167755 167849
+ I(Infectivity^2):I(Incidence^2)                1   167755 167849
- I(In_migration^2)                              1   167759 167849
- Exposure_survival                              1   167759 167849
+ I(Fecundity^3):In_migration                    1   167755 167849
+ I(Fecundity^2):In_migration                    1   167755 167849
+ I(Fecundity^3):Infectivity                     1   167755 167849
+ Fecundity:I(Infectivity^3)                     1   167755 167849
- I(In_migration^3)                              1   167759 167849
+ I(Fecundity^2):I(Infectivity^2)                1   167755 167849
+ I(Incidence^2):I(In_migration^3)               1   167755 167849
+ Fecundity:In_migration                         1   167755 167849
- I(Exposure_survival^2)                         1   167760 167850
+ I(Initial_immunity^3):In_migration             1   167756 167850
- I(Exposure_survival^3)                         1   167760 167850
+ I(Fecundity^3):I(Initial_immunity^2)           1   167756 167850
+ I(Population^3):I(Initial_immunity^2)          1   167756 167850
+ I(Population^2):I(Initial_immunity^2)          1   167756 167850
+ I(Fecundity^2):I(Infectivity^3)                1   167756 167850
+ I(Fecundity^3):I(Infectivity^2)                1   167756 167850
+ Population:I(Fecundity^3)                      1   167756 167850
<none>                                               167758 167850
+ Population:I(Fecundity^2)                      1   167757 167851
+ I(Infectivity^3):I(Incidence^2)                1   167757 167851
+ Exposure_survival:I(Initial_immunity^3)        1   167757 167851
+ I(Initial_immunity^2):I(Incidence^2)           1   167757 167851
+ I(Fecundity^3):I(In_migration^2)               1   167757 167851
+ I(Fecundity^2):I(In_migration^2)               1   167757 167851
+ Fecundity:I(In_migration^2)                    1   167757 167851
+ I(Population^3):I(Exposure_survival^3)         1   167757 167851
+ Population:I(Initial_immunity^2)               1   167757 167851
+ Exposure_survival:I(Initial_immunity^2)        1   167757 167851
+ I(Initial_immunity^2):I(Initial_immunity^3)    1   167757 167851
+ I(Initial_immunity^2):Incidence                1   167757 167851
+ I(Exposure_survival^2):I(Initial_immunity^3)   1   167757 167851
+ Population:Fecundity                           1   167757 167851
+ I(Exposure_survival^2):I(Initial_immunity^2)   1   167757 167851
+ Exposure_survival:In_migration                 1   167757 167851
+ I(Fecundity^3):I(Infectivity^3)                1   167757 167851
+ I(Population^2):I(Exposure_survival^3)         1   167757 167851
+ I(Infectivity^3):I(Initial_immunity^3)         1   167757 167851
+ I(Exposure_survival^3):I(Initial_immunity^3)   1   167757 167851
+ I(Exposure_survival^3):I(Initial_immunity^2)   1   167757 167851
+ I(Exposure_survival^3):I(Incidence^2)          1   167757 167851
+ I(Exposure_survival^2):In_migration            1   167757 167851
+ Incidence:I(In_migration^2)                    1   167757 167851
+ I(Population^3):I(Exposure_survival^2)         1   167757 167851
+ I(Fecundity^3):I(In_migration^3)               1   167757 167851
+ I(Fecundity^2):I(In_migration^3)               1   167757 167851
+ I(Infectivity^3):I(In_migration^3)             1   167757 167851
+ Fecundity:I(In_migration^3)                    1   167757 167851
+ I(Exposure_survival^2):Initial_immunity        1   167757 167851
+ Incidence:I(In_migration^3)                    1   167757 167851
+ Fecundity:Incidence                            1   167757 167851
+ Exposure_survival:Initial_immunity             1   167757 167851
+ Exposure_survival:I(In_migration^2)            1   167758 167852
+ I(Exposure_survival^3):In_migration            1   167758 167852
+ I(Initial_immunity^2):I(In_migration^3)        1   167758 167852
+ I(Exposure_survival^2):I(In_migration^2)       1   167758 167852
+ I(Initial_immunity^2):I(In_migration^2)        1   167758 167852
+ I(Population^2):I(Exposure_survival^2)         1   167758 167852
+ I(Infectivity^2):I(Initial_immunity^2)         1   167758 167852
+ Initial_immunity:I(Initial_immunity^3)         1   167758 167852
+ I(Infectivity^2):I(Initial_immunity^3)         1   167758 167852
+ I(Exposure_survival^3):Initial_immunity        1   167758 167852
+ In_migration:I(In_migration^3)                 1   167758 167852
+ I(In_migration^2):I(In_migration^3)            1   167758 167852
+ I(Exposure_survival^2):I(In_migration^3)       1   167758 167852
+ I(Infectivity^3):I(In_migration^2)             1   167758 167852
+ Exposure_survival:I(In_migration^3)            1   167758 167852
+ I(Exposure_survival^2):I(Incidence^2)          1   167758 167852
+ I(Fecundity^3):I(Initial_immunity^3)           1   167758 167852
+ I(Fecundity^2):Incidence                       1   167758 167852
+ I(Exposure_survival^3):Incidence               1   167758 167852
+ Infectivity:Exposure_survival                  1   167758 167852
+ Population:I(Exposure_survival^3)              1   167758 167852
+ I(Infectivity^2):Exposure_survival             1   167758 167852
+ I(Population^3):I(Initial_immunity^3)          1   167758 167852
+ I(Infectivity^3):I(Initial_immunity^2)         1   167758 167852
+ I(Exposure_survival^3):I(In_migration^2)       1   167758 167852
+ I(Infectivity^3):Exposure_survival             1   167758 167852
+ I(Fecundity^2):I(Initial_immunity^3)           1   167758 167852
+ I(Fecundity^3):Incidence                       1   167758 167852
+ I(Exposure_survival^3):I(In_migration^3)       1   167758 167852
+ I(Population^2):I(Initial_immunity^3)          1   167758 167852
+ I(Population^3):In_migration                   1   167758 167852
+ Fecundity:I(Incidence^2)                       1   167758 167852
+ I(Infectivity^2):I(In_migration^3)             1   167758 167852
+ I(Exposure_survival^2):Incidence               1   167758 167852
+ I(Population^3):Exposure_survival              1   167758 167852
+ I(Population^2):In_migration                   1   167758 167852
+ Exposure_survival:I(Incidence^2)               1   167758 167852
+ Infectivity:In_migration                       1   167758 167852
+ Population:I(Exposure_survival^2)              1   167758 167852
+ I(Infectivity^2):In_migration                  1   167758 167852
+ I(Fecundity^2):I(Incidence^2)                  1   167758 167852
+ Infectivity:I(Exposure_survival^2)             1   167758 167852
+ I(Population^2):Exposure_survival              1   167758 167852
+ I(Infectivity^2):I(Exposure_survival^2)        1   167758 167852
+ I(Infectivity^3):I(Exposure_survival^2)        1   167758 167852
+ I(Fecundity^3):I(Incidence^2)                  1   167758 167852
+ I(Infectivity^2):I(In_migration^2)             1   167758 167852
+ I(Initial_immunity^3):I(In_migration^2)        1   167758 167852
+ Population:I(Initial_immunity^3)               1   167758 167852
+ Infectivity:I(Exposure_survival^3)             1   167758 167852
+ Fecundity:Exposure_survival                    1   167758 167852
+ Exposure_survival:Incidence                    1   167758 167852
+ I(Fecundity^3):I(Exposure_survival^3)          1   167758 167852
+ I(Infectivity^2):I(Exposure_survival^3)        1   167758 167852
+ I(Fecundity^3):Exposure_survival               1   167758 167852
+ I(Fecundity^2):Exposure_survival               1   167758 167852
+ I(Fecundity^3):I(Exposure_survival^2)          1   167758 167852
+ I(Infectivity^3):I(Exposure_survival^3)        1   167758 167852
+ Exposure_survival:I(Exposure_survival^3)       1   167758 167852
+ I(Exposure_survival^2):I(Exposure_survival^3)  1   167758 167852
+ I(Fecundity^2):I(Exposure_survival^2)          1   167758 167852
+ Infectivity:I(In_migration^3)                  1   167758 167852
+ I(Fecundity^2):I(Exposure_survival^3)          1   167758 167852
+ Infectivity:I(In_migration^2)                  1   167758 167852
+ Infectivity:I(Initial_immunity^3)              1   167758 167852
+ I(Initial_immunity^3):I(In_migration^3)        1   167758 167852
+ Fecundity:I(Exposure_survival^2)               1   167758 167852
+ Population:Exposure_survival                   1   167758 167852
+ Population:I(Incidence^2)                      1   167758 167852
+ Fecundity:I(Fecundity^3)                       1   167758 167852
+ I(Fecundity^2):I(Fecundity^3)                  1   167758 167852
+ Fecundity:I(Exposure_survival^3)               1   167758 167852
- I(Population^3):I(Infectivity^3)               1   167767 167857
- I(Infectivity^3):Initial_immunity              1   167780 167870
- I(Initial_immunity^2):In_migration             1   167783 167873
- Population:In_migration                        1   167786 167876
- I(Initial_immunity^3):I(Incidence^2)           1   167796 167886
- Initial_immunity:In_migration                  1   167802 167892
- I(Infectivity^2):Initial_immunity              1   167803 167893
- Infectivity:Initial_immunity                   1   167805 167895
- Incidence:In_migration                         1   167806 167896
- I(Initial_immunity^3):Incidence                1   167811 167901
- I(Population^3):Initial_immunity               1   167814 167904
- I(Population^2):Infectivity                    1   167827 167917
- I(Population^2):Initial_immunity               1   167828 167918
- I(Population^2):I(Infectivity^2)               1   167856 167946
- I(Infectivity^3):In_migration                  1   167871 167961
- I(Population^3):I(Infectivity^2)               1   167875 167965
- Population:Initial_immunity                    1   167908 167998
- Infectivity:I(Initial_immunity^2)              1   168089 168179
- Population:Infectivity                         1   168133 168223
- I(Population^2):I(Population^3)                1   168210 168300
- Fecundity:I(Initial_immunity^3)                1   168465 168555
- I(Population^3):Incidence                      1   168874 168964
- I(Population^3):I(Incidence^2)                 1   168949 169039
- I(Population^2):I(Incidence^2)                 1   169122 169212
- Population:Incidence                           1   170131 170221

Step:  AIC=167839.6
Observed ~ Population + I(Population^2) + I(Population^3) + Fecundity + 
    I(Fecundity^2) + I(Fecundity^3) + Infectivity + I(Infectivity^2) + 
    I(Infectivity^3) + Exposure_survival + I(Exposure_survival^2) + 
    I(Exposure_survival^3) + Initial_immunity + I(Initial_immunity^2) + 
    I(Initial_immunity^3) + Incidence + I(Incidence^2) + In_migration + 
    I(In_migration^2) + I(In_migration^3) + I(Infectivity^2):Initial_immunity + 
    Population:Incidence + I(Population^2):I(Incidence^2) + Fecundity:I(Initial_immunity^3) + 
    I(Population^2):I(Population^3) + Population:Infectivity + 
    Population:Initial_immunity + Infectivity:I(Initial_immunity^2) + 
    I(Population^2):I(Infectivity^2) + I(Population^3):I(Incidence^2) + 
    I(Population^3):Incidence + I(Population^2):Initial_immunity + 
    Infectivity:Initial_immunity + I(Infectivity^3):In_migration + 
    I(Initial_immunity^3):Incidence + I(Population^3):I(Infectivity^3) + 
    I(Population^3):I(Infectivity^2) + I(Population^2):Infectivity + 
    I(Population^3):Initial_immunity + I(Initial_immunity^3):I(Incidence^2) + 
    Incidence:In_migration + I(Infectivity^3):Initial_immunity + 
    Population:In_migration + Initial_immunity:In_migration + 
    I(Initial_immunity^2):In_migration + Infectivity:I(Infectivity^3)

                                                Df Deviance    AIC
+ Population:I(Infectivity^2)                    1   167729 167825
+ I(Population^3):Infectivity                    1   167730 167826
+ Population:I(Infectivity^3)                    1   167731 167827
+ I(Population^2):I(Infectivity^3)               1   167734 167830
+ Infectivity:Incidence                          1   167737 167833
+ Population:I(In_migration^2)                   1   167737 167833
+ Initial_immunity:I(Incidence^2)                1   167738 167834
+ Initial_immunity:Incidence                     1   167738 167834
+ Population:I(In_migration^3)                   1   167738 167834
+ I(Population^2):Incidence                      1   167739 167835
+ I(Population^2):I(In_migration^3)              1   167739 167835
+ I(Population^2):I(In_migration^2)              1   167739 167835
+ Fecundity:I(Initial_immunity^2)                1   167739 167835
+ I(Fecundity^2):Initial_immunity                1   167739 167835
+ I(Incidence^2):In_migration                    1   167740 167836
+ I(Population^3):I(In_migration^3)              1   167740 167836
+ I(Population^3):I(Fecundity^3)                 1   167740 167836
+ I(Population^3):I(Fecundity^2)                 1   167740 167836
+ Fecundity:Initial_immunity                     1   167740 167836
+ Infectivity:I(Incidence^2)                     1   167740 167836
+ I(Fecundity^3):Initial_immunity                1   167740 167836
+ I(Population^3):I(In_migration^2)              1   167740 167836
+ I(Infectivity^2):Incidence                     1   167740 167836
+ I(Population^3):Fecundity                      1   167740 167836
+ Fecundity:Infectivity                          1   167740 167836
+ I(Population^2):I(Fecundity^3)                 1   167741 167837
+ I(Fecundity^2):I(Initial_immunity^2)           1   167741 167837
+ I(Population^2):I(Fecundity^2)                 1   167741 167837
+ I(Incidence^2):I(In_migration^2)               1   167741 167837
+ I(Population^2):Fecundity                      1   167741 167837
+ I(Fecundity^2):Infectivity                     1   167742 167838
- I(Fecundity^3)                                 1   167746 167838
+ Fecundity:I(Infectivity^2)                     1   167742 167838
- I(Fecundity^2)                                 1   167746 167838
+ Initial_immunity:I(In_migration^3)             1   167742 167838
+ Initial_immunity:I(In_migration^2)             1   167742 167838
- I(In_migration^2)                              1   167746 167838
- Exposure_survival                              1   167746 167838
+ I(Fecundity^3):In_migration                    1   167742 167838
+ I(Fecundity^2):In_migration                    1   167743 167839
- I(In_migration^3)                              1   167747 167839
+ I(Fecundity^3):Infectivity                     1   167743 167839
+ I(Infectivity^2):I(Incidence^2)                1   167743 167839
+ I(Incidence^2):I(In_migration^3)               1   167743 167839
+ Fecundity:In_migration                         1   167743 167839
+ Fecundity:I(Infectivity^3)                     1   167743 167839
+ I(Infectivity^3):Incidence                     1   167743 167839
+ I(Fecundity^2):I(Infectivity^2)                1   167743 167839
- I(Exposure_survival^2)                         1   167747 167839
- I(Exposure_survival^3)                         1   167747 167839
+ I(Initial_immunity^3):In_migration             1   167743 167839
+ I(Fecundity^3):I(Initial_immunity^2)           1   167743 167839
+ I(Population^3):I(Initial_immunity^2)          1   167743 167839
+ I(Population^2):I(Initial_immunity^2)          1   167744 167840
+ Population:I(Fecundity^3)                      1   167744 167840
+ I(Fecundity^2):I(Infectivity^3)                1   167744 167840
<none>                                               167746 167840
+ I(Fecundity^3):I(Infectivity^2)                1   167744 167840
+ Population:I(Fecundity^2)                      1   167744 167840
+ Exposure_survival:I(Initial_immunity^3)        1   167744 167840
+ I(Fecundity^3):I(In_migration^2)               1   167744 167840
+ I(Initial_immunity^2):I(Initial_immunity^3)    1   167744 167840
+ I(Fecundity^2):I(In_migration^2)               1   167744 167840
+ I(Infectivity^3):I(Initial_immunity^3)         1   167744 167840
+ Fecundity:I(In_migration^2)                    1   167744 167840
+ I(Infectivity^2):I(Initial_immunity^2)         1   167744 167840
+ I(Population^3):I(Exposure_survival^3)         1   167744 167840
+ Exposure_survival:I(Initial_immunity^2)        1   167744 167840
+ I(Initial_immunity^2):I(Incidence^2)           1   167744 167840
+ I(Exposure_survival^2):I(Initial_immunity^3)   1   167744 167840
+ Population:Fecundity                           1   167744 167840
+ Population:I(Initial_immunity^2)               1   167744 167840
- I(Population^3):I(Infectivity^3)               1   167748 167840
+ I(Exposure_survival^2):I(Initial_immunity^2)   1   167744 167840
+ Exposure_survival:In_migration                 1   167744 167840
+ I(Infectivity^3):I(Incidence^2)                1   167744 167840
+ I(Population^2):I(Exposure_survival^3)         1   167744 167840
+ I(Fecundity^3):I(Infectivity^3)                1   167744 167840
+ I(Exposure_survival^3):I(Initial_immunity^3)   1   167744 167840
+ I(Initial_immunity^2):Incidence                1   167744 167840
+ I(Infectivity^3):I(Initial_immunity^2)         1   167744 167840
+ I(Exposure_survival^3):I(Initial_immunity^2)   1   167744 167840
+ I(Exposure_survival^3):I(Incidence^2)          1   167744 167840
+ I(Exposure_survival^2):In_migration            1   167744 167840
+ Incidence:I(In_migration^2)                    1   167745 167841
+ I(Population^3):I(Exposure_survival^2)         1   167745 167841
+ I(Fecundity^3):I(In_migration^3)               1   167745 167841
+ I(Fecundity^2):I(In_migration^3)               1   167745 167841
+ Initial_immunity:I(Initial_immunity^3)         1   167745 167841
+ I(Infectivity^3):I(In_migration^3)             1   167745 167841
+ Fecundity:Incidence                            1   167745 167841
+ Fecundity:I(In_migration^3)                    1   167745 167841
[truncated: 471,080 more chars]
