# Supplementary material for: Modelling the factors affecting the probability for local rabies elimination by strategic control
Source: PLoS Negl Trop Dis. 2021 Mar 4;15(3):e0009236. doi: 10.1371/journal.pntd.0009236 (PMC7963038; doi:10.1371/journal.pntd.0009236)
Supplement: S2 Text — The regression coefficients, standard errors and p-values for the optimal model. (TXT) [file pntd.0009236.s009.txt]

> summary(mdl.log.step)

Call:
glm(formula = Observed ~ Population + I(Population^2) + I(Population^3) + 
    Fecundity + I(Fecundity^3) + Infectivity + I(Infectivity^2) + 
    I(Infectivity^3) + Initial_immunity + I(Initial_immunity^2) + 
    I(Initial_immunity^3) + Incidence + I(Incidence^2) + In_migration + 
    I(In_migration^2) + I(In_migration^3) + I(Infectivity^2):Initial_immunity + 
    Population:Incidence + I(Population^2):I(Incidence^2) + Fecundity:I(Initial_immunity^3) + 
    I(Population^2):I(Population^3) + Population:Infectivity + 
    Population:Initial_immunity + Infectivity:I(Initial_immunity^2) + 
    I(Population^2):I(Infectivity^2) + I(Population^3):I(Incidence^2) + 
    I(Population^3):Incidence + I(Population^2):Initial_immunity + 
    Infectivity:Initial_immunity + I(Infectivity^3):In_migration + 
    I(Initial_immunity^3):Incidence + I(Population^3):I(Infectivity^3) + 
    I(Population^3):Initial_immunity + I(Initial_immunity^3):I(Incidence^2) + 
    Incidence:In_migration + I(Infectivity^3):Initial_immunity + 
    Population:In_migration + Initial_immunity:In_migration + 
    I(Initial_immunity^2):In_migration + Infectivity:I(Infectivity^3) + 
    Population:I(Infectivity^2) + Infectivity:Incidence + I(Infectivity^2):I(Incidence^2) + 
    Population:I(Infectivity^3) + Population:I(In_migration^2) + 
    Initial_immunity:I(In_migration^3) + I(Infectivity^3):I(In_migration^3) + 
    I(Incidence^2):I(In_migration^2) + Fecundity:I(Initial_immunity^2) + 
    I(Population^2):Incidence + Population:I(Incidence^2) + I(Population^3):I(Fecundity^3) + 
    Population:I(Fecundity^3) + I(Population^2):I(Fecundity^3) + 
    I(Initial_immunity^3):I(In_migration^3) + I(Population^2):I(Initial_immunity^2) + 
    Population:I(Initial_immunity^3) + I(Population^3):I(Initial_immunity^2) + 
    I(Population^2):I(Initial_immunity^3) + I(Initial_immunity^2):I(Initial_immunity^3) + 
    Initial_immunity:I(Incidence^2) + I(Initial_immunity^2):Incidence + 
    Fecundity:Infectivity + I(Fecundity^3):I(Infectivity^3) + 
    Initial_immunity:I(Initial_immunity^3) + I(Fecundity^3):In_migration + 
    Fecundity:Incidence + Fecundity:I(Incidence^2) + I(Population^3):Infectivity, 
    family = binomial(link = "logit"), data = binData)

Deviance Residuals: 
    Min       1Q   Median       3Q      Max  
-4.5517   0.0013   0.0245   0.1650   3.6364  

Coefficients:
                                              Estimate Std. Error z value Pr(>|z|)    
(Intercept)                                  1.285e+01  1.672e+00   7.683 1.55e-14 ***
Population                                  -1.363e-03  1.517e-04  -8.979  < 2e-16 ***
I(Population^2)                              1.080e-06  6.308e-08  17.116  < 2e-16 ***
I(Population^3)                             -1.719e-10  8.657e-12 -19.855  < 2e-16 ***
Fecundity                                    9.503e-01  2.542e-01   3.739 0.000185 ***
I(Fecundity^3)                              -1.569e-01  3.651e-02  -4.299 1.72e-05 ***
Infectivity                                 -1.431e+01  6.719e+00  -2.130 0.033153 *  
I(Infectivity^2)                            -1.074e+01  1.013e+01  -1.060 0.288930    
I(Infectivity^3)                             1.810e+01  6.657e+00   2.719 0.006543 ** 
Initial_immunity                            -1.002e+01  2.990e+00  -3.352 0.000802 ***
I(Initial_immunity^2)                       -2.166e+01  5.203e+00  -4.163 3.14e-05 ***
I(Initial_immunity^3)                        3.657e+01  1.801e+01   2.030 0.042346 *  
Incidence                                    2.359e+02  2.154e+01  10.955  < 2e-16 ***
I(Incidence^2)                              -4.295e+03  4.785e+02  -8.975  < 2e-16 ***
In_migration                                 5.089e+00  1.985e+00   2.564 0.010338 *  
I(In_migration^2)                           -6.188e+01  3.636e+01  -1.702 0.088776 .  
I(In_migration^3)                            2.829e+02  2.473e+02   1.144 0.252675    
I(Infectivity^2):Initial_immunity           -5.168e+01  7.841e+00  -6.591 4.36e-11 ***
Population:Incidence                        -1.997e-01  1.194e-02 -16.730  < 2e-16 ***
I(Population^2):I(Incidence^2)              -4.716e-04  7.546e-05  -6.249 4.13e-10 ***
Fecundity:I(Initial_immunity^3)             -4.766e+00  1.274e+00  -3.740 0.000184 ***
I(Population^2):I(Population^3)              4.214e-19  2.002e-20  21.045  < 2e-16 ***
Population:Infectivity                       1.485e-03  2.549e-04   5.824 5.73e-09 ***
Population:Initial_immunity                  2.622e-03  2.014e-04  13.018  < 2e-16 ***
Infectivity:I(Initial_immunity^2)            1.960e+01  9.097e-01  21.549  < 2e-16 ***
I(Population^2):I(Infectivity^2)             1.225e-07  8.673e-09  14.125  < 2e-16 ***
I(Population^3):I(Incidence^2)               1.766e-08  3.448e-09   5.123 3.01e-07 ***
I(Population^3):Incidence                   -1.140e-09  1.221e-10  -9.339  < 2e-16 ***
I(Population^2):Initial_immunity            -5.936e-07  6.207e-08  -9.564  < 2e-16 ***
Infectivity:Initial_immunity                 5.586e+01  8.390e+00   6.658 2.78e-11 ***
I(Infectivity^3):In_migration               -3.437e+00  4.347e-01  -7.907 2.64e-15 ***
I(Initial_immunity^3):Incidence              2.491e+02  1.277e+02   1.951 0.051079 .  
I(Population^3):I(Infectivity^3)            -1.639e-12  1.403e-13 -11.681  < 2e-16 ***
I(Population^3):Initial_immunity             2.708e-11  3.104e-12   8.723  < 2e-16 ***
I(Initial_immunity^3):I(Incidence^2)        -1.107e+04  2.300e+03  -4.811 1.50e-06 ***
Incidence:In_migration                      -2.592e+02  4.978e+01  -5.207 1.92e-07 ***
I(Infectivity^3):Initial_immunity            1.123e+01  2.381e+00   4.717 2.39e-06 ***
Population:In_migration                     -7.369e-04  1.218e-04  -6.049 1.46e-09 ***
Initial_immunity:In_migration                4.159e+01  6.192e+00   6.718 1.85e-11 ***
I(Initial_immunity^2):In_migration          -4.417e+01  1.025e+01  -4.308 1.64e-05 ***
Infectivity:I(Infectivity^3)                -5.210e+00  1.603e+00  -3.251 0.001152 ** 
Population:I(Infectivity^2)                 -2.506e-03  2.479e-04 -10.109  < 2e-16 ***
Infectivity:Incidence                       -9.877e+01  1.294e+01  -7.630 2.34e-14 ***
I(Infectivity^2):I(Incidence^2)              1.121e+03  1.578e+02   7.103 1.22e-12 ***
Population:I(Infectivity^3)                  6.192e-04  7.048e-05   8.785  < 2e-16 ***
Population:I(In_migration^2)                 5.572e-03  1.171e-03   4.758 1.95e-06 ***
Initial_immunity:I(In_migration^3)          -1.843e+03  3.842e+02  -4.797 1.61e-06 ***
I(Infectivity^3):I(In_migration^3)           1.495e+02  4.065e+01   3.678 0.000235 ***
I(Incidence^2):I(In_migration^2)             4.211e+04  1.348e+04   3.125 0.001779 ** 
Fecundity:I(Initial_immunity^2)             -1.263e+00  7.822e-01  -1.615 0.106275    
I(Population^2):Incidence                    2.902e-05  2.669e-06  10.870  < 2e-16 ***
Population:I(Incidence^2)                    3.610e+00  3.384e-01  10.669  < 2e-16 ***
I(Population^3):I(Fecundity^3)               4.518e-13  1.741e-13   2.595 0.009451 ** 
Population:I(Fecundity^3)                    5.641e-05  1.714e-05   3.292 0.000996 ***
I(Population^2):I(Fecundity^3)              -1.082e-08  3.811e-09  -2.838 0.004547 ** 
I(Initial_immunity^3):I(In_migration^3)      2.146e+03  9.678e+02   2.217 0.026600 *  
I(Population^2):I(Initial_immunity^2)        5.620e-07  9.327e-08   6.026 1.68e-09 ***
Population:I(Initial_immunity^3)            -3.490e-03  6.163e-04  -5.662 1.49e-08 ***
I(Population^3):I(Initial_immunity^2)       -3.131e-11  5.539e-12  -5.652 1.59e-08 ***
I(Population^2):I(Initial_immunity^3)        1.551e-07  3.326e-08   4.665 3.09e-06 ***
I(Initial_immunity^2):I(Initial_immunity^3)  3.240e+01  1.446e+01   2.240 0.025073 *  
Initial_immunity:I(Incidence^2)             -2.356e+03  4.790e+02  -4.918 8.76e-07 ***
I(Initial_immunity^2):Incidence              2.792e+02  6.491e+01   4.301 1.70e-05 ***
Fecundity:Infectivity                       -6.849e-01  2.007e-01  -3.412 0.000644 ***
I(Fecundity^3):I(Infectivity^3)              3.781e-02  1.409e-02   2.683 0.007306 ** 
Initial_immunity:I(Initial_immunity^3)      -5.097e+01  2.727e+01  -1.869 0.061644 .  
I(Fecundity^3):In_migration                  2.601e-01  1.475e-01   1.763 0.077839 .  
Fecundity:Incidence                         -2.740e+01  1.037e+01  -2.643 0.008209 ** 
Fecundity:I(Incidence^2)                     7.130e+02  2.932e+02   2.432 0.015013 *  
I(Population^3):Infectivity                 -5.012e-12  4.760e-13 -10.531  < 2e-16 ***
---
Signif. codes:  0 ‘***’ 0.001 ‘**’ 0.01 ‘*’ 0.05 ‘.’ 0.1 ‘ ’ 1

(Dispersion parameter for binomial family taken to be 1)

    Null deviance: 473847  on 514741  degrees of freedom
Residual deviance: 167368  on 514672  degrees of freedom
AIC: 167508

Number of Fisher Scoring iterations: 13
